# Supplementary material for: Prioritizing cardiovascular disease-associated variants altering NKX2-5 and TBX5 binding through an integrative computational approach
Source: J Biol Chem. 2023 Nov 4;299(12):105423. doi: 10.1016/j.jbc.2023.105423 (PMC10750078; doi:10.1016/j.jbc.2023.105423)
Supplement: Supplemental File 1 [file mmc1.xlsx]

## Sheet: CVD-associated SNPs
CVD-associated SNPs in Heart Footprints and Enhancers.
chr1	2290920	2290938	G	A	rs12731820
chr1	3175014	3175032	C	T	rs61759167
chr1	3186739	3186757	G	A	rs12135062
chr1	8077331	8077349	G	A	rs60074929
chr1	8238488	8238506	G	A	rs72635742
chr1	8408209	8408227	A	G	rs301792
chr1	8670711	8670729	G	A	rs6695867
chr1	8858245	8858263	T	C	rs10864368
chr1	9110869	9110887	T	G	rs1998948
chr1	9280627	9280645	T	C	rs946602
chr1	10714790	10714808	A	G	rs284247
chr1	10720661	10720679	A	G	rs706007
chr1	10980319	10980337	G	A	rs7542354
chr1	11797970	11797988	A	G	rs17037388
chr1	11845908	11845926	A	G	rs5068
chr1	11874312	11874330	G	A	rs198384
chr1	12186109	12186127	C	T	rs474247
chr1	12486630	12486648	C	T	rs12125606
chr1	15033462	15033480	C	T	rs4520412
chr1	15416184	15416202	T	C	rs2473351
chr1	16026896	16026914	T	C	rs9442216
chr1	16146214	16146232	C	T	rs78626564
chr1	16187865	16187883	A	G	rs4661721
chr1	18875416	18875434	T	C	rs6695033
chr1	18949837	18949855	G	A	rs28367561
chr1	19514671	19514689	G	A	rs10799824
chr1	19652393	19652411	A	G	rs753612
chr1	21673627	21673645	G	C	rs829402
chr1	23384874	23384892	C	T	rs2092933
chr1	24695814	24695832	G	A	rs72654647
chr1	27405138	27405156	C	T	rs11548323
chr1	27646741	27646759	A	T	rs138173313
chr1	31627951	31627969	C	T	rs6703093
chr1	31670163	31670181	A	G	rs2292989
chr1	31830274	31830292	G	A	rs11589186
chr1	33343827	33343845	A	G	rs10798939
chr1	33364803	33364821	T	C	rs4653102
chr1	37471771	37471789	C	T	rs75778090
chr1	37996140	37996158	C	T	rs67631072
chr1	41366616	41366634	T	G	rs10218712
chr1	41432901	41432919	G	T	rs1937999
chr1	42172483	42172501	C	G	rs12045477
chr1	43687452	43687470	T	C	rs61768375
chr1	43881406	43881424	G	A	rs77201694
chr1	44239707	44239725	C	G	rs1778904
chr1	44241614	44241632	G	C	rs1738050
chr1	56374893	56374911	A	C	rs186538116
chr1	56497140	56497158	A	G	rs17114036
chr1	56506672	56506690	G	A	rs72664324
chr1	61421210	61421228	C	T	rs2474370
chr1	62338051	62338069	T	C	rs17315037
chr1	62690418	62690436	T	C	rs1168113
chr1	63643091	63643109	T	C	rs2269241
chr1	65195973	65195991	G	A	rs4511159
chr1	66542803	66542821	G	A	rs7547570
chr1	67618863	67618881	C	T	rs72682840
chr1	67689001	67689019	T	A	rs685724
chr1	67701056	67701074	A	G	rs474384
chr1	68174594	68174612	A	G	rs878548
chr1	74393031	74393049	G	A	rs1569092
chr1	81478377	81478395	A	G	rs111620896
chr1	83641260	83641278	C	A	rs11163793
chr1	88897572	88897590	C	T	rs6679817
chr1	89757832	89757850	C	A	rs519989
chr1	92934783	92934801	G	A	rs12757307
chr1	93566531	93566549	A	G	rs23766
chr1	94783741	94783759	C	T	rs12743267
chr1	99580681	99580699	T	G	rs6702619
chr1	101238967	101238985	G	T	rs3737577
chr1	101239012	101239030	C	G	rs41287280
chr1	110235428	110235446	A	G	rs17358800
chr1	111747352	111747370	C	T	rs197374
chr1	112688872	112688890	G	T	rs12129649
chr1	113947058	113947076	T	C	rs1503832
chr1	115135316	115135334	C	A	rs12134493
chr1	115757507	115757525	A	G	rs9428221
chr1	116116187	116116205	T	C	rs1146361
chr1	116219063	116219081	T	C	rs74346392
chr1	117612989	117613007	G	A	rs3767812
chr1	117708544	117708562	A	C	rs10923398
chr1	119735440	119735458	T	G	rs146953046
chr1	150213786	150213804	G	A	rs956796
chr1	150538175	150538193	C	T	rs6693567
chr1	150611618	150611636	G	T	rs4970966
chr1	151143302	151143320	G	T	rs187325802
chr1	154352926	154352944	G	T	rs35735180
chr1	154741521	154741539	G	A	rs4999127
chr1	155185150	155185168	A	G	rs4971101
chr1	156480918	156480936	G	A	rs1185700
chr1	156480939	156480957	G	A	rs1925950
chr1	159012678	159012696	G	T	rs12727764
chr1	160101144	160101162	C	T	rs12121609
chr1	161185593	161185611	G	A	rs4575098
chr1	161530997	161531015	C	G	rs72717048
chr1	161531075	161531093	A	G	rs187848728
chr1	161531076	161531094	T	G	rs10919347
chr1	161531176	161531194	A	G	rs6700241
chr1	162212878	162212896	C	T	rs3934467
chr1	166844687	166844705	C	A	rs11803833
chr1	167166695	167166713	A	T	rs4075646
chr1	167428025	167428043	G	A	rs1917534
chr1	167435818	167435836	C	A	rs115697342
chr1	167755758	167755776	C	G	rs3753932
chr1	167795914	167795932	C	G	rs3830182
chr1	178625775	178625793	A	G	rs2476560
chr1	182144601	182144619	T	C	rs190768868
chr1	182610784	182610802	G	A	rs609990
chr1	183580613	183580631	G	T	rs10911363
chr1	183817634	183817652	T	A	rs114176452
chr1	185426041	185426059	G	A	rs10911725
chr1	185813544	185813562	A	G	rs6685934
chr1	193952409	193952427	C	T	rs606149
chr1	198776728	198776746	T	C	rs7538393
chr1	199274091	199274109	G	A	rs1325190
chr1	201376033	201376051	G	A	rs192437322
chr1	201721852	201721870	C	T	rs560804
chr1	201728906	201728924	C	G	rs239993
chr1	203057454	203057472	A	G	rs17461925
chr1	203402852	203402870	G	A	rs10920636
chr1	203466169	203466187	G	A	rs72743610
chr1	203691644	203691662	A	G	rs4951074
chr1	204263736	204263754	G	T	rs4951055
chr1	206724373	206724391	G	T	rs6540574
chr1	207058397	207058415	A	T	rs2808454
chr1	207806027	207806045	G	A	rs138621610
chr1	208252561	208252579	A	G	rs2801194
chr1	209631145	209631163	T	G	rs2236891
chr1	210262756	210262774	G	A	rs12023563
chr1	210295150	210295168	A	G	rs656753
chr1	211630410	211630428	C	A	rs61851769
chr1	211630530	211630548	G	A	rs12734494
chr1	211633433	211633451	C	G	rs6660850
chr1	214224706	214224724	A	C	rs7539006
chr1	214445749	214445767	C	A	rs12074810
chr1	216617173	216617191	T	C	rs1532501
chr1	218348258	218348276	G	A	rs2799098
chr1	218375170	218375188	C	T	rs17558745
chr1	218517781	218517799	T	A	rs12022585
chr1	218674639	218674657	G	A	rs6684868
chr1	219581631	219581649	G	A	rs6677960
chr1	219752989	219753007	C	T	rs12021595
chr1	220796677	220796695	A	G	rs2642438
chr1	220797697	220797715	G	T	rs2807835
chr1	225694448	225694466	A	G	rs2657560
chr1	226354339	226354357	A	G	rs6426551
chr1	228363778	228363796	G	A	rs78529941
chr1	229582245	229582263	C	G	rs12049351
chr1	230143654	230143672	G	A	rs4846904
chr1	230277558	230277576	T	C	rs9432148
chr1	231600856	231600874	C	T	rs9651124
chr1	234622002	234622020	T	A	rs630104
chr1	234716448	234716466	G	A	rs526936
chr1	234744134	234744152	A	G	rs3009958
chr1	234960795	234960813	A	T	rs10910535
chr1	236689858	236689876	G	A	rs4659701
chr1	243264841	243264859	T	G	rs12741781
chr1	245344605	245344623	C	T	rs72761145
chr1	246699261	246699279	C	G	rs3007305
chr1	248874228	248874246	G	A	rs12032643
chr10	3095808	3095826	C	T	rs2388595
chr10	8245268	8245286	G	A	rs17465422
chr10	10798563	10798581	G	A	rs11256837
chr10	10798877	10798895	A	C	rs6602453
chr10	12235984	12236002	C	T	rs7068966
chr10	12236013	12236031	T	A	rs7090277
chr10	13698305	13698323	T	C	rs17627309
chr10	16950003	16950021	G	A	rs141640975
chr10	17114143	17114161	A	G	rs1801222
chr10	18312990	18313008	T	C	rs2799573
chr10	19931452	19931470	A	G	rs113161918
chr10	21314249	21314267	C	A	rs16921721
chr10	30215770	30215788	G	A	rs1571956
chr10	30726062	30726080	C	G	rs181201469
chr10	30751579	30751597	T	C	rs903269
chr10	36172823	36172841	G	A	rs1451192
chr10	44382657	44382675	A	G	rs17879548
chr10	49094841	49094859	A	G	rs7097933
chr10	52653635	52653653	G	T	rs74394067
chr10	57964619	57964637	G	A	rs7070038
chr10	57964634	57964652	A	T	rs7088591
chr10	58817627	58817645	A	G	rs62625030
chr10	59908572	59908590	A	G	rs3763745
chr10	62045849	62045867	T	C	rs4948496
chr10	62051061	62051079	C	T	rs118127014
chr10	62054302	62054320	A	T	rs725529
chr10	62058657	62058675	T	A	rs10821952
chr10	62077487	62077505	G	A	rs2393728
chr10	63115976	63115994	T	C	rs4545434
chr10	71812117	71812135	C	T	rs11000015
chr10	73646374	73646392	A	C	rs3740293
chr10	73816196	73816214	T	C	rs11000785
chr10	73879811	73879829	C	G	rs60820984
chr10	75101913	75101931	T	C	rs6480771
chr10	75449378	75449396	T	C	rs7910087
chr10	79139203	79139221	G	T	rs1769758
chr10	79274904	79274922	G	A	rs1250542
chr10	79286499	79286517	T	C	rs1250567
chr10	79379697	79379715	G	A	rs941873
chr10	79404392	79404410	A	G	rs2279337
chr10	80444931	80444949	A	G	rs11202929
chr10	86402472	86402490	A	G	rs10458771
chr10	89243038	89243056	C	T	rs1412445
chr10	91609330	91609348	A	G	rs4933677
chr10	95295387	95295405	G	T	rs117780395
chr10	95297604	95297622	C	T	rs75522380
chr10	95517770	95517788	C	G	rs189712177
chr10	95518357	95518375	T	C	rs943347
chr10	98340431	98340449	G	A	rs10883072
chr10	98458042	98458060	C	T	rs4917833
chr10	101781250	101781268	T	G	rs2735421
chr10	101858085	101858103	C	G	rs145225781
chr10	101984539	101984557	A	G	rs188251563
chr10	102599584	102599602	T	G	rs3824756
chr10	102632814	102632832	C	T	rs11594179
chr10	102781354	102781372	G	A	rs2253950
chr10	102816104	102816122	A	G	rs6892
chr10	103713063	103713081	A	G	rs10509768
chr10	103772398	103772416	A	C	rs11191801
chr10	103859911	103859929	G	A	rs11191833
chr10	109875445	109875463	T	C	rs3818285
chr10	110269638	110269656	T	A	rs10509912
chr10	112955830	112955848	G	A	rs2104598
chr10	119250735	119250753	A	G	rs10886430
chr10	119670112	119670130	T	C	rs2234962
chr10	124738459	124738477	G	T	rs11245347
chr10	124911308	124911326	C	G	rs7914110
chr10	125024203	125024221	G	A	rs4411245
chr10	132408032	132408050	C	A	rs74383458
chr10	132544844	132544862	C	G	rs61861422
chr11	336129	336147	A	G	rs7481076
chr11	1219982	1220000	G	A	rs35705950
chr11	1694093	1694111	T	C	rs7130416
chr11	1876597	1876615	G	A	rs80005225
chr11	2100025	2100043	C	G	rs7482894
chr11	2305475	2305493	A	G	rs2077114
chr11	2306272	2306290	C	T	rs61871577
chr11	2463564	2463582	T	A	rs2074238
chr11	2741989	2742007	T	C	rs7114479
chr11	2760280	2760298	G	A	rs179785
chr11	2837201	2837219	G	A	rs2237896
chr11	2837307	2837325	C	T	rs2237897
chr11	8035357	8035375	A	G	rs55635402
chr11	9788400	9788418	A	G	rs360129
chr11	10225739	10225757	C	T	rs716804
chr11	10778723	10778741	A	G	rs141131642
chr11	11980031	11980049	T	A	rs10734190
chr11	11990558	11990576	A	G	rs16910299
chr11	12017318	12017336	G	A	rs11022114
chr11	12114756	12114774	G	A	rs10831736
chr11	12853756	12853774	A	G	rs1866710
chr11	13339449	13339467	T	A	rs1037169
chr11	13972198	13972216	T	C	rs12801550
chr11	14026924	14026942	C	T	rs10832164
chr11	14381375	14381393	C	G	rs61884005
chr11	15688529	15688547	T	G	rs7108738
chr11	16081883	16081901	C	T	rs117188914
chr11	16239669	16239687	C	T	rs10832571
chr11	16982534	16982552	G	C	rs7127818
chr11	16987049	16987067	T	C	rs11024102
chr11	16987252	16987270	A	C	rs11024103
chr11	17384061	17384079	C	T	rs1002226
chr11	19849675	19849693	G	C	rs1838055
chr11	19988736	19988754	A	G	rs4757877
chr11	19988796	19988814	G	A	rs2625322
chr11	26583775	26583793	T	C	rs12295638
chr11	27281882	27281900	T	C	rs17309741
chr11	27282299	27282317	A	G	rs7123749
chr11	28476083	28476101	C	T	rs4417256
chr11	28566870	28566888	C	T	rs16918024
chr11	32427014	32427032	A	G	rs5030178
chr11	32452071	32452089	A	C	rs3858454
chr11	36057697	36057715	G	A	rs10768174
chr11	44741196	44741214	C	T	rs74472562
chr11	45177128	45177146	T	A	rs10742746
chr11	45204963	45204981	G	A	rs77489332
chr11	45211913	45211931	G	A	rs10838433
chr11	46913625	46913643	G	C	rs9667108
chr11	47255115	47255133	A	G	rs11039149
chr11	47349047	47349065	T	G	rs2697920
chr11	47350038	47350056	C	T	rs3729986
chr11	57242554	57242572	C	T	rs78277055
chr11	61747845	61747863	C	T	rs556261560
chr11	61830807	61830825	C	T	rs174572
chr11	61832846	61832864	G	A	rs174573
chr11	61834522	61834540	C	G	rs174575
chr11	61841967	61841985	A	G	rs10897180
chr11	61868772	61868790	G	T	rs11230816
chr11	61869868	61869886	C	T	rs7394459
chr11	61881549	61881567	G	C	rs76656467
chr11	63923568	63923586	C	T	rs11231640
chr11	64688667	64688685	G	A	rs55908299
chr11	64767876	64767894	T	C	rs575375
chr11	65586959	65586977	C	G	rs11606601
chr11	69101557	69101575	A	G	rs921675
chr11	69417019	69417037	T	C	rs4980598
chr11	69540305	69540323	G	A	rs872440
chr11	69639158	69639176	C	G	rs1944129
chr11	69639208	69639226	A	C	rs36225067
chr11	72822482	72822500	C	T	rs11235604
chr11	75547730	75547748	G	A	rs118132858
chr11	75746896	75746914	A	C	rs10160802
chr11	76186321	76186339	T	C	rs17749202
chr11	76763774	76763792	G	C	rs10160769
chr11	78420353	78420371	C	T	rs10899501
chr11	79209765	79209783	C	G	rs4945333
chr11	86151496	86151514	A	G	rs78944797
chr11	95575681	95575699	T	G	rs11021221
chr11	96325130	96325148	G	A	rs11021537
chr11	100753798	100753816	T	G	rs607562
chr11	100753859	100753877	A	G	rs7947761
chr11	112564648	112564666	G	A	rs7109326
chr11	112834263	112834281	C	T	rs76161425
chr11	113162489	113162507	A	G	rs17510563
chr11	114036206	114036224	C	G	rs12417664
chr11	114081766	114081784	A	G	rs1672716
chr11	114082891	114082909	G	A	rs73000929
chr11	114160068	114160086	A	G	rs648044
chr11	114251797	114251815	G	C	rs117407608
chr11	116427641	116427659	A	C	rs490592
chr11	116902192	116902210	G	A	rs141023293
chr11	116930476	116930494	A	C	rs645258
chr11	117045335	117045353	G	A	rs144018203
chr11	117220884	117220902	G	A	rs236918
chr11	118615343	118615361	T	C	rs11603023
chr11	118928106	118928124	A	G	rs112119822
chr11	120184686	120184704	T	A	rs12792820
chr11	123519508	123519526	C	T	rs12799226
chr11	126111665	126111683	T	C	rs511987
chr11	126128125	126128143	G	A	rs74734297
chr11	126373601	126373619	C	T	rs3862629
chr11	126416684	126416702	A	G	rs10893507
chr11	128235606	128235624	A	G	rs513365
chr11	128463599	128463617	T	C	rs2230004
chr11	128632318	128632336	A	G	rs10893900
chr11	128836851	128836869	A	G	rs2855793
chr11	128894666	128894684	G	A	rs76097649
chr11	128894667	128894685	C	A	rs75190942
chr11	130403326	130403344	A	T	rs11222084
chr11	130423990	130424008	G	A	rs1552330
chr11	130424087	130424105	T	C	rs6590459
chr11	133947429	133947447	G	A	rs502834
chr12	479429	479447	A	G	rs6489548
chr12	509615	509633	G	T	rs34019521
chr12	1947188	1947206	C	T	rs10505725
chr12	2180476	2180494	C	G	rs2239017
chr12	2277924	2277942	C	G	rs10744560
chr12	3123026	3123044	G	A	rs513374
chr12	3334019	3334037	C	T	rs887331
chr12	3705063	3705081	G	A	rs10848911
chr12	5034422	5034440	G	A	rs150996375
chr12	6338347	6338365	G	A	rs4149577
chr12	6554213	6554231	C	T	rs56848735
chr12	6764643	6764661	G	A	rs2286729
chr12	8688314	8688332	A	G	rs10842108
chr12	12010740	12010758	C	G	rs3903005
chr12	12334504	12334522	G	A	rs2160588
chr12	12734868	12734886	C	T	rs56692845
chr12	15603546	15603564	T	G	rs17174795
chr12	19847372	19847390	A	C	rs1010064
chr12	20077696	20077714	A	G	rs10770612
chr12	20629173	20629191	T	A	rs11045347
chr12	26153542	26153560	T	C	rs78518764
chr12	27596100	27596118	T	C	rs10842948
chr12	30822526	30822544	C	A	rs7134911
chr12	30978768	30978786	T	C	rs35097
chr12	32827218	32827236	G	T	rs2045172
chr12	46446847	46446865	T	C	rs547370614
chr12	47377637	47377655	T	G	rs2074193
chr12	47808254	47808272	T	G	rs739842
chr12	48985745	48985763	G	A	rs118115924
chr12	49869356	49869374	G	A	rs7132908
chr12	50508090	50508108	T	C	rs10876041
chr12	51941021	51941039	C	T	rs116863940
chr12	52880111	52880129	G	A	rs902774
chr12	57094022	57094040	A	T	rs324017
chr12	57135651	57135669	C	T	rs11172114
chr12	62703157	62703175	G	A	rs17733713
chr12	62786140	62786158	C	A	rs11174650
chr12	67926208	67926226	C	G	rs34528337
chr12	77847496	77847514	A	G	rs1123680
chr12	89180220	89180238	T	C	rs191022259
chr12	93061038	93061056	C	T	rs4584620
chr12	93698905	93698923	C	G	rs10745659
chr12	93742224	93742242	G	C	rs7953280
chr12	93805728	93805746	T	C	rs58899389
chr12	101939935	101939953	A	G	rs4764683
chr12	104506797	104506815	A	G	rs1882496
chr12	104551206	104551224	G	A	rs191454456
chr12	106804824	106804842	G	A	rs12369214
chr12	109466504	109466522	C	T	rs918106
chr12	110245413	110245431	T	C	rs3026418
chr12	110285431	110285449	C	T	rs4766428
chr12	111774020	111774038	T	C	rs2238151
chr12	113846329	113846347	C	G	rs879901
chr12	114362160	114362178	G	A	rs7312625
chr12	114363958	114363976	G	A	rs7135659
chr12	114399947	114399965	G	A	rs1946299
chr12	115504405	115504423	T	A	rs7962222
chr12	116318856	116318874	T	G	rs61937394
chr12	120230722	120230740	G	A	rs116904997
chr12	120833894	120833912	A	G	rs12816397
chr12	121766955	121766973	T	C	rs73411780
chr12	121781872	121781890	T	G	rs9165
chr12	122842042	122842060	G	T	rs10847864
chr12	123075733	123075751	T	A	rs1260294
chr12	123984016	123984034	G	C	rs7978610
chr12	124020888	124020906	C	T	rs863750
chr12	124368009	124368027	A	G	rs11057601
chr12	124518337	124518355	G	A	rs143270813
chr12	124695024	124695042	C	G	rs10773100
chr12	125049664	125049682	T	C	rs12809858
chr12	132740533	132740551	C	T	rs117646359
chr13	27183229	27183247	C	T	rs7999846
chr13	27502998	27503016	G	C	rs9512730
chr13	27584083	27584101	C	T	rs9512755
chr13	29046508	29046526	A	G	rs2479768
chr13	33308067	33308085	T	C	rs9597177
chr13	40149798	40149816	G	A	rs117245733
chr13	44128724	44128742	T	A	rs9525916
chr13	44310578	44310596	G	A	rs67602481
chr13	45326123	45326141	G	A	rs7323755
chr13	46656050	46656068	C	T	rs842406
chr13	46669052	46669070	C	G	rs41284185
chr13	50529316	50529334	C	G	rs536338
chr13	50917817	50917835	A	G	rs17074987
chr13	51768859	51768877	A	G	rs41292776
chr13	68551867	68551885	C	G	rs17557610
chr13	74057094	74057112	G	A	rs75012440
chr13	75789576	75789594	G	A	rs9318373
chr13	80133285	80133303	A	G	rs1215468
chr13	80342712	80342730	C	A	rs7981906
chr13	95541008	95541026	G	A	rs9525016
chr13	99218377	99218395	T	A	rs731955
chr13	106526995	106527013	A	T	rs1886178
chr13	109744724	109744742	C	T	rs71440035
chr13	109869713	109869731	G	A	rs78366942
chr13	110137876	110137894	T	C	rs641862
chr13	110262779	110262797	G	A	rs627527
chr13	110301813	110301831	C	G	rs57225762
chr13	110338833	110338851	G	A	rs1556124
chr13	112711968	112711986	T	C	rs12876143
chr13	113153951	113153969	C	G	rs12858483
chr14	23379093	23379111	C	T	rs723840
chr14	23438390	23438408	C	G	rs875908
chr14	32454121	32454139	G	A	rs3784192
chr14	33941677	33941695	T	C	rs996347
chr14	50018600	50018618	A	G	rs10138297
chr14	52016041	52016059	C	G	rs1151582
chr14	54698616	54698634	G	A	rs534677198
chr14	55108066	55108084	T	G	rs28429419
chr14	55354801	55354819	G	A	rs79380532
chr14	58331226	58331244	G	A	rs10137475
chr14	59252666	59252684	G	A	rs17095953
chr14	61413801	61413819	C	T	rs1536014
chr14	64510326	64510344	A	G	rs11848179
chr14	64567067	64567085	C	T	rs574022735
chr14	64762279	64762297	A	G	rs1499517
chr14	68232868	68232886	C	T	rs1314913
chr14	68397731	68397749	C	G	rs11625452
chr14	68519431	68519449	C	T	rs11624164
chr14	68612272	68612290	C	T	rs7153168
chr14	68787465	68787483	C	A	rs4902647
chr14	68807179	68807197	T	C	rs194749
chr14	69719714	69719732	G	A	rs4902750
chr14	71970551	71970569	G	A	rs4902961
chr14	74602209	74602227	C	A	rs79300315
chr14	74935302	74935320	C	T	rs10148864
chr14	75399923	75399941	G	T	rs4903318
chr14	77024317	77024335	A	C	rs17105180
chr14	77037091	77037109	G	A	rs12431415
chr14	77063958	77063976	G	A	rs12434899
chr14	77542339	77542357	G	A	rs56327799
chr14	90555832	90555850	C	T	rs17793829
chr14	91920026	91920044	C	T	rs17732513
chr14	92603932	92603950	C	T	rs78440108
chr14	92604013	92604031	C	T	rs72697299
chr14	92647193	92647211	T	C	rs7151531
chr14	92651684	92651702	A	G	rs3829947
chr14	93045431	93045449	A	G	rs28688110
chr14	93129237	93129255	A	T	rs11624776
chr14	94572022	94572040	C	T	rs10149354
chr14	99767007	99767025	C	G	rs11160546
chr14	100678250	100678268	C	T	rs12147845
chr14	100709621	100709639	G	A	rs10873520
chr14	100709866	100709884	G	A	rs12881545
chr14	103520794	103520812	T	C	rs2071407
chr14	104178430	104178448	T	C	rs2497296
chr14	104805490	104805508	G	T	rs33925946
chr15	22949317	22949335	C	G	rs11636046
chr15	31256784	31256802	G	A	rs75905933
chr15	31335674	31335692	G	A	rs9920314
chr15	38218246	38218264	G	T	rs2174008
chr15	38254772	38254790	G	T	rs7175472
chr15	38817904	38817922	C	T	rs2624257
chr15	40904177	40904195	G	A	rs8036080
chr15	41947198	41947216	T	A	rs1614170
chr15	49848376	49848394	C	T	rs11632077
chr15	57578659	57578677	G	T	rs2635383
chr15	58332188	58332206	T	C	rs11637094
chr15	58445133	58445151	T	G	rs473224
chr15	60586596	60586614	G	A	rs76263497
chr15	62094587	62094605	A	C	rs77820034
chr15	62099400	62099418	C	T	rs7163757
chr15	62998437	62998455	G	A	rs12595433
chr15	63054168	63054186	T	A	rs117267308
chr15	63055155	63055173	T	G	rs4238370
chr15	63055789	63055807	A	G	rs16953467
chr15	63056386	63056404	A	G	rs7166624
chr15	63068639	63068657	T	C	rs1972041
chr15	63375198	63375216	A	C	rs16946963
chr15	63501665	63501683	T	C	rs11636917
chr15	63985434	63985452	C	T	rs922182
chr15	65400911	65400929	C	T	rs35223184
chr15	67024609	67024627	G	C	rs7162222
chr15	67117563	67117581	C	T	rs35887379
chr15	67121277	67121295	G	A	rs117683492
chr15	67135667	67135685	C	A	rs4147358
chr15	67167662	67167680	G	A	rs11638064
chr15	67168410	67168428	C	G	rs11639295
chr15	70166228	70166246	T	C	rs4777245
chr15	71134400	71134418	G	A	rs145580815
chr15	73374905	73374923	T	G	rs7172038
chr15	73387951	73387969	A	G	rs7174643
chr15	73951394	73951412	G	A	rs11072450
chr15	74771223	74771241	T	C	rs1543927
chr15	74954806	74954824	C	G	rs34063670
chr15	76963780	76963798	T	G	rs2469204
chr15	78825945	78825963	C	T	rs7178051
chr15	78830987	78831005	C	G	rs7165042
chr15	78831045	78831063	C	G	rs7165081
chr15	78831154	78831172	G	A	rs7165733
chr15	78831158	78831176	T	G	rs7166764
chr15	80727222	80727240	C	G	rs4778848
chr15	83064144	83064162	G	A	rs7177462
chr15	83767756	83767774	A	G	rs12898714
chr15	84609697	84609715	G	T	rs2341185
chr15	84818404	84818422	A	G	rs8039472
chr15	85010882	85010900	C	G	rs35816571
chr15	85531140	85531158	C	T	rs7170251
chr15	85576180	85576198	T	A	rs1026721
chr15	85582488	85582506	T	G	rs8029034
chr15	88543413	88543431	A	T	rs9920066
chr15	90127285	90127303	A	T	rs8024386
chr15	90992090	90992108	G	T	rs76119208
chr15	93486240	93486258	C	G	rs2388298
chr15	95495568	95495586	T	C	rs7172578
chr15	97692531	97692549	C	T	rs67162314
chr15	98651924	98651942	C	G	rs2311766
chr15	98729837	98729855	C	T	rs7166287
chr15	100711505	100711523	T	C	rs184234
chr15	101451559	101451577	T	G	rs7178458
chr15	101452823	101452841	A	G	rs11634252
chr16	120068	120086	G	C	rs117747069
chr16	2125313	2125331	G	T	rs13337177
chr16	3548181	3548199	C	T	rs200989243
chr16	4882919	4882937	A	G	rs1049212
chr16	4893009	4893027	T	G	rs12921187
chr16	8866459	8866477	G	A	rs138031402
chr16	11105072	11105090	G	A	rs34972832
chr16	11136837	11136855	T	C	rs7203459
chr16	11225491	11225509	C	T	rs11649613
chr16	11640452	11640470	T	C	rs1344533
chr16	15812264	15812282	A	G	rs8044595
chr16	15967076	15967094	T	C	rs4781701
chr16	19138665	19138683	C	G	rs59333122
chr16	27406315	27406333	A	G	rs179772
chr16	27618331	27618349	G	A	rs4787980
chr16	31467381	31467399	G	A	rs13337037
chr16	49755417	49755435	A	C	rs7197830
chr16	53665124	53665142	A	G	rs189126230
chr16	57417271	57417289	C	G	rs223829
chr16	58029600	58029618	G	T	rs11648508
chr16	58098622	58098640	G	A	rs74470468
chr16	66900241	66900259	T	C	rs3843712
chr16	68251935	68251953	A	G	rs1975802
chr16	70392301	70392319	C	T	rs56041751
chr16	70479098	70479116	C	T	rs17881561
chr16	70696042	70696060	C	A	rs62047964
chr16	73019114	73019132	T	A	rs2359171
chr16	73025251	73025269	C	A	rs4499262
chr16	73037473	73037491	C	A	rs34003787
chr16	73062842	73062860	C	G	rs7404072
chr16	75200965	75200983	C	A	rs72802342
chr16	75234338	75234356	T	C	rs4888362
chr16	78123043	78123061	C	G	rs112166402
chr16	81479146	81479164	C	T	rs56320921
chr16	82567389	82567407	C	A	rs7191353
chr16	82735884	82735902	T	C	rs7194615
chr16	84549350	84549368	C	T	rs247826
chr16	84885247	84885265	C	G	rs774205
chr16	85570090	85570108	G	A	rs55706221
chr16	87541717	87541735	G	A	rs12445022
chr16	87822809	87822827	C	G	rs4384608
chr16	87853111	87853129	T	A	rs67971539
chr16	88499994	88500012	G	T	rs12232375
chr16	88774045	88774063	G	A	rs10445033
chr16	88774147	88774165	C	T	rs10445034
chr16	88887370	88887388	C	T	rs76106755
chr16	88922572	88922590	T	C	rs561732
chr16	89502458	89502476	A	G	rs4785574
chr17	497550	497568	G	A	rs77612020
chr17	549649	549667	T	A	rs3744734
chr17	560594	560612	A	G	rs741677
chr17	756418	756436	C	G	rs60688493
chr17	1005546	1005564	G	A	rs3263
chr17	2066898	2066916	C	A	rs4790870
chr17	2066966	2066984	G	A	rs8068234
chr17	4101287	4101305	T	C	rs71366589
chr17	4599891	4599909	G	A	rs12601925
chr17	4852120	4852138	A	G	rs9904177
chr17	7886721	7886739	C	A	rs55752997
chr17	8160756	8160774	T	G	rs1061032
chr17	12523023	12523041	T	C	rs56130357
chr17	12584788	12584806	C	A	rs12150051
chr17	12627569	12627587	A	G	rs35134090
chr17	12635384	12635402	T	C	rs9889434
chr17	15291953	15291971	C	T	rs79121763
chr17	17352217	17352235	C	T	rs73981908
chr17	17567203	17567221	C	T	rs11658311
chr17	17570820	17570838	C	G	rs4646351
chr17	17685582	17685600	G	A	rs73981021
chr17	17878019	17878037	C	G	rs191340185
chr17	28338613	28338631	A	G	rs1007398
chr17	29133232	29133250	C	G	rs7225149
chr17	29732943	29732961	T	C	rs880749
chr17	35783966	35783984	T	G	rs62078170
chr17	36482693	36482711	C	G	rs726311
chr17	39175083	39175101	A	G	rs523516
chr17	39671810	39671828	C	T	rs14050
chr17	39672234	39672252	T	C	rs2952151
chr17	40113497	40113515	A	G	rs35142265
chr17	43552272	43552290	T	C	rs28513436
chr17	43720817	43720835	G	A	rs188810925
chr17	45110740	45110758	T	G	rs12948326
chr17	45111514	45111532	C	G	rs72832859
chr17	45144432	45144450	G	A	rs71373536
chr17	45276301	45276319	G	A	rs9972936
chr17	45305725	45305743	A	G	rs9908330
chr17	45380511	45380529	G	A	rs9895436
chr17	45462062	45462080	C	G	rs1971631
chr17	45942337	45942355	G	A	rs242557
chr17	45977321	45977339	G	A	rs754593
chr17	46935896	46935914	T	C	rs17608766
chr17	47100401	47100419	A	G	rs2678713
chr17	48131422	48131440	A	T	rs12601412
chr17	49016027	49016045	T	C	rs4794018
chr17	49016903	49016921	C	G	rs9902512
chr17	49390640	49390658	A	G	rs2671654
chr17	50588694	50588712	T	C	rs757416
chr17	50830464	50830482	T	C	rs11079936
chr17	56699485	56699503	T	A	rs227728
chr17	57665907	57665925	G	A	rs12938078
chr17	57668623	57668641	G	T	rs12603880
chr17	57936345	57936363	C	A	rs2586088
chr17	58822640	58822658	G	A	rs11657850
chr17	61209274	61209292	G	C	rs8068952
chr17	61314694	61314712	A	G	rs1558225
chr17	63479040	63479058	G	A	rs13306087
chr17	66273134	66273152	C	A	rs117790450
chr17	66791473	66791491	G	A	rs4791039
chr17	68443455	68443473	T	C	rs2909207
chr17	68468533	68468551	A	G	rs11653260
chr17	70310687	70310705	G	A	rs312729
chr17	72540423	72540441	C	T	rs560123642
chr17	74272060	74272078	A	G	rs7219585
chr17	75828031	75828049	T	C	rs7210574
chr17	76544826	76544844	A	T	rs895157
chr17	77099151	77099169	G	A	rs2292852
chr17	78251068	78251086	T	C	rs880695
chr17	78356464	78356482	G	A	rs76848919
chr17	78397282	78397300	A	G	rs4969183
chr17	78736247	78736265	T	C	rs16971669
chr17	78975435	78975453	T	C	rs3826311
chr17	79831032	79831050	C	T	rs9747992
chr17	82494792	82494810	G	T	rs183483123
chr17	82670257	82670275	C	T	rs56137100
chr17	83100080	83100098	G	A	rs35763419
chr17	83100555	83100573	C	G	rs36079436
chr18	808312	808330	G	T	rs77284350
chr18	2855016	2855034	G	A	rs4798035
chr18	13659011	13659029	C	G	rs2040189
chr18	22549552	22549570	A	C	rs117159291
chr18	25282538	25282556	T	C	rs12961565
chr18	26551686	26551704	A	G	rs8095324
chr18	26869130	26869148	T	G	rs151246
chr18	31681368	31681386	C	G	rs8092508
chr18	36672777	36672795	C	T	rs8094794
chr18	45014306	45014324	T	C	rs34233878
chr18	48680888	48680906	G	A	rs78415359
chr18	48814310	48814328	C	T	rs2337110
chr18	48947799	48947817	T	C	rs12967019
chr18	48947813	48947831	T	C	rs9953366
chr18	48955691	48955709	A	G	rs2337143
chr18	48983926	48983944	G	A	rs12960829
chr18	48989995	48990013	G	A	rs7229351
chr18	48990089	48990107	G	A	rs7229520
chr18	49016225	49016243	T	A	rs114372065
chr18	55584322	55584340	T	C	rs17598729
chr18	56569084	56569102	A	G	rs686781
chr18	57712656	57712674	C	A	rs144512701
chr18	62437347	62437365	C	T	rs12962662
chr18	63111776	63111794	A	G	rs9956301
chr18	74804579	74804597	T	G	rs17244039
chr18	77087553	77087571	A	G	rs7242091
chr19	1123168	1123186	G	A	rs55688536
chr19	1217552	1217570	C	G	rs3795063
chr19	1246071	1246089	G	T	rs150122016
chr19	2588416	2588434	A	C	rs11672460
chr19	3369565	3369583	T	G	rs11085015
chr19	3375565	3375583	A	G	rs60018147
chr19	3951560	3951578	C	A	rs55678693
chr19	4803983	4804001	G	A	rs28541328
chr19	5799413	5799431	G	A	rs36055559
chr19	5894564	5894582	G	A	rs12974991
chr19	6100413	6100431	A	G	rs10418205
chr19	6801946	6801964	G	A	rs332426
chr19	6802551	6802569	C	T	rs8106212
chr19	7183531	7183549	C	T	rs3786680
chr19	7211950	7211968	C	T	rs35931207
chr19	8251417	8251435	T	C	rs17160333
chr19	8396770	8396788	G	A	rs12976739
chr19	9945635	9945653	C	T	rs80076900
chr19	10236399	10236417	T	A	rs8108722
chr19	11085585	11085603	C	T	rs114197570
chr19	11165157	11165175	G	A	rs3185010
chr19	12766141	12766159	G	C	rs897804
chr19	12913427	12913445	A	T	rs741702
chr19	12998708	12998726	A	G	rs118040169
chr19	13181922	13181940	T	A	rs8103974
chr19	14477655	14477673	C	G	rs2241358
chr19	16080044	16080062	T	G	rs16981095
chr19	16316291	16316309	A	G	rs410867
chr19	16316581	16316599	T	C	rs57188916
chr19	16384954	16384972	A	G	rs2290669
chr19	17108151	17108169	C	A	rs4808569
chr19	18479124	18479142	C	T	rs11670056
chr19	19377900	19377918	T	C	rs12973258
chr19	19405613	19405631	G	A	rs12983940
chr19	33407019	33407037	T	G	rs10425465
chr19	34269963	34269981	C	G	rs35021423
chr19	37898901	37898919	G	A	rs73027472
chr19	38653595	38653613	C	T	rs979971
chr19	40811265	40811283	A	G	rs185308415
chr19	41480014	41480032	T	A	rs11673591
chr19	43774618	43774636	T	G	rs649540
chr19	43774620	43774638	G	A	rs563995
chr19	44685148	44685166	G	C	rs2965156
chr19	44695657	44695675	C	T	rs2965162
chr19	44823398	44823416	C	T	rs10405693
chr19	44849221	44849239	A	G	rs12974942
chr19	44870299	44870317	G	A	rs395908
chr19	44876165	44876183	C	T	rs138914864
chr19	44911126	44911144	G	T	rs72654472
chr19	45212223	45212241	T	C	rs11083766
chr19	46636611	46636629	C	T	rs115034159
chr19	47157711	47157729	C	T	rs117516426
chr19	48725006	48725024	T	C	rs2287921
chr19	48875251	48875269	A	G	rs594597
chr19	48881888	48881906	A	G	rs4347731
chr19	51016935	51016953	C	G	rs2569451
chr19	51690018	51690036	G	A	rs78367065
chr2	1742880	1742898	G	A	rs10185594
chr2	3493881	3493899	G	A	rs9309718
chr2	9256865	9256883	G	A	rs1510796
chr2	10370013	10370031	G	A	rs575837367
chr2	10844379	10844397	A	G	rs77966298
chr2	12796776	12796794	G	A	rs111290813
chr2	15889902	15889920	C	G	rs2693013
chr2	17821264	17821282	G	A	rs75349084
chr2	21452802	21452820	T	G	rs183072706
chr2	24927238	24927256	C	A	rs6752378
chr2	25129322	25129340	C	G	rs183823891
chr2	26982509	26982527	A	T	rs187943782
chr2	27765945	27765963	G	A	rs13013484
chr2	27797090	27797108	T	C	rs35679500
chr2	28276449	28276467	C	T	rs114574084
chr2	30226719	30226737	G	A	rs10175798
chr2	31237094	31237112	C	T	rs3820924
chr2	33132020	33132038	G	C	rs116072427
chr2	33132073	33132091	G	A	rs1037507
chr2	36456556	36456574	G	A	rs1017154
chr2	36536468	36536486	C	T	rs3770820
chr2	37523828	37523846	A	G	rs4352210
chr2	37733461	37733479	A	G	rs17511102
chr2	37768575	37768593	C	T	rs12615742
chr2	41940174	41940192	G	C	rs13419021
chr2	42049772	42049790	C	T	rs4952590
chr2	42060782	42060800	C	T	rs72794541
chr2	42061171	42061189	C	G	rs57299708
chr2	42101426	42101444	A	G	rs6715862
chr2	42102180	42102198	A	G	rs7570219
chr2	43240687	43240705	G	A	rs72613899
chr2	44044348	44044366	C	T	rs75120545
chr2	45669289	45669307	C	G	rs582384
chr2	46136188	46136206	A	G	rs11690961
chr2	46306404	46306422	T	G	rs11684885
chr2	46803215	46803233	A	G	rs17773190
chr2	47002691	47002709	G	C	rs17540621
chr2	54429186	54429204	C	T	rs59072058
chr2	54572453	54572471	G	T	rs10205410
chr2	54634857	54634875	G	A	rs2941580
chr2	54673753	54673771	C	G	rs142874192
chr2	55861133	55861151	C	T	rs4352264
chr2	55862396	55862414	A	G	rs1367226
chr2	60055218	60055236	G	A	rs77065176
chr2	60366490	60366508	C	T	rs243047
chr2	60405780	60405798	G	A	rs56158183
chr2	60406139	60406157	G	A	rs182175540
chr2	62177840	62177858	A	G	rs1868583
chr2	62341077	62341095	A	G	rs13001372
chr2	62486389	62486407	C	T	rs6545946
chr2	64696168	64696186	C	T	rs13013483
chr2	66425744	66425762	C	T	rs74702681
chr2	66425841	66425859	C	G	rs6546230
chr2	66443835	66443853	C	A	rs1401444
chr2	66446721	66446739	A	C	rs11883967
chr2	66555326	66555344	C	T	rs2300481
chr2	67938257	67938275	T	C	rs2174135
chr2	71460979	71460997	C	A	rs56988800
chr2	71884391	71884409	T	C	rs7584466
chr2	75024225	75024243	T	A	rs2422088
chr2	85277857	85277875	A	G	rs4346385
chr2	85707367	85707385	C	A	rs12151621
chr2	85773368	85773386	G	A	rs4832012
chr2	96251841	96251859	T	G	rs7058
chr2	96867103	96867121	G	A	rs62152866
chr2	99945007	99945025	G	A	rs62147658
chr2	102046418	102046436	T	G	rs10185424
chr2	102227780	102227798	A	G	rs1997502
chr2	105361310	105361328	G	A	rs3087523
chr2	105488390	105488408	T	C	rs13006682
chr2	109195661	109195679	G	A	rs4676076
chr2	109483285	109483303	C	T	rs144936503
chr2	110979237	110979255	A	G	rs56088557
chr2	111117113	111117131	G	T	rs72836344
chr2	120912813	120912831	T	C	rs277525
chr2	127082196	127082214	C	A	rs10194375
chr2	133677244	133677262	T	C	rs7567288
chr2	136864124	136864142	T	A	rs1346732
chr2	152432449	152432467	T	C	rs10179385
chr2	158954170	158954188	A	G	rs7565830
chr2	159101905	159101923	A	G	rs7585857
chr2	164662280	164662298	C	G	rs75265117
chr2	164717183	164717201	C	T	rs7586858
chr2	168804466	168804484	G	A	rs17265731
chr2	170504124	170504142	T	C	rs7562756
chr2	174004018	174004036	C	T	rs17308476
chr2	176035534	176035552	C	T	rs847139
chr2	176127120	176127138	C	A	rs71421546
chr2	178834209	178834227	G	A	rs16866554
chr2	187138382	187138400	T	C	rs17576323
chr2	191296235	191296253	G	A	rs139705512
chr2	201440413	201440431	C	T	rs7603584
chr2	201979143	201979161	G	A	rs62193862
chr2	207091375	207091393	T	C	rs1263618
chr2	207160417	207160435	G	A	rs9653332
chr2	207826559	207826577	C	T	rs11679380
chr2	210422163	210422181	C	A	rs79675564
chr2	214807813	214807831	G	T	rs6435862
chr2	215711583	215711601	A	G	rs615857
chr2	216689198	216689216	G	A	rs10932672
chr2	217431776	217431794	C	T	rs16857609
chr2	219286250	219286268	G	C	rs114786890
chr2	221440431	221440449	T	G	rs3770194
chr2	223100116	223100134	G	T	rs1448290
chr2	226782109	226782127	G	T	rs75187262
chr2	231190174	231190192	G	A	rs55748426
chr2	231227579	231227597	C	T	rs16827879
chr2	231392144	231392162	G	C	rs2595507
chr2	232316438	232316456	G	C	rs116341888
chr2	234981348	234981366	T	C	rs114266592
chr2	235606116	235606134	A	G	rs11676226
chr2	236343802	236343820	C	A	rs72978647
chr2	236887740	236887758	A	G	rs2568569
chr2	237315303	237315321	G	A	rs11677932
chr2	237452056	237452074	G	T	rs6431539
chr2	238644718	238644736	C	T	rs10203711
chr2	239814716	239814734	A	G	rs12612507
chr2	241217817	241217835	G	A	rs76832527
chr20	2152243	2152261	T	C	rs927156
chr20	3400893	3400911	T	C	rs965469
chr20	4731100	4731118	G	T	rs117098605
chr20	6632395	6632413	G	A	rs2024962
chr20	6704721	6704739	C	T	rs6085658
chr20	10666014	10666032	T	G	rs1997814
chr20	19026446	19026464	C	T	rs17812022
chr20	20085170	20085188	C	A	rs6112750
chr20	20089173	20089191	G	T	rs73125634
chr20	22691773	22691791	C	A	rs6137726
chr20	24027420	24027438	C	T	rs17823476
chr20	25000409	25000427	G	A	rs2387573
chr20	32227943	32227961	C	T	rs76143353
chr20	32462993	32463011	T	G	rs1742982
chr20	32475150	32475168	C	G	rs79568594
chr20	32792494	32792512	G	A	rs1474738
chr20	32879736	32879754	T	C	rs13038017
chr20	36551084	36551102	G	A	rs694379
chr20	36757823	36757841	G	A	rs56317999
chr20	38159018	38159036	G	A	rs4811528
chr20	41393102	41393120	C	A	rs4810316
chr20	44110262	44110280	G	T	rs12329575
chr20	44184263	44184281	G	A	rs190143753
chr20	45358072	45358090	T	C	rs184381862
chr20	48723422	48723440	G	A	rs8124661
chr20	48763265	48763283	G	A	rs2426087
chr20	48791868	48791886	A	G	rs2208589
chr20	50302223	50302241	C	T	rs6020427
chr20	50440988	50441006	T	C	rs1810501
chr20	51449102	51449120	G	A	rs228836
chr20	51492695	51492713	G	C	rs111824870
chr20	53652447	53652465	T	G	rs2041278
chr20	57244108	57244126	A	G	rs6127978
chr20	57262198	57262216	C	A	rs144434404
chr20	57441007	57441025	T	C	rs13039273
chr20	57445534	57445552	G	A	rs34161672
chr20	57749020	57749038	T	C	rs62205790
chr20	58907176	58907194	A	C	rs117041046
chr20	59014931	59014949	A	G	rs55905547
chr20	62357349	62357367	T	C	rs1741640
chr20	62570860	62570878	A	G	rs6062289
chr20	62571661	62571679	G	A	rs56051682
chr20	63371090	63371108	C	T	rs62206958
chr20	63686858	63686876	T	C	rs4809324
chr21	15005320	15005338	C	T	rs7280064
chr21	15204454	15204472	G	A	rs2823139
chr21	28754151	28754169	A	G	rs73186036
chr21	29162972	29162990	C	A	rs73193808
chr21	31875853	31875871	C	T	rs12106377
chr21	33287369	33287387	C	T	rs8178521
chr21	33683933	33683951	G	A	rs2251854
chr21	34908591	34908609	T	C	rs73900579
chr21	38955600	38955618	T	G	rs184830544
chr21	39386038	39386056	T	G	rs2244352
chr21	39675940	39675958	A	G	rs7278671
chr21	41247813	41247831	T	C	rs914187
chr21	43301138	43301156	C	T	rs112204826
chr21	44196432	44196450	G	A	rs4456788
chr21	44709762	44709780	C	G	rs875125
chr21	45429578	45429596	C	A	rs117828698
chr21	45978488	45978506	A	G	rs9983378
chr21	46099612	46099630	T	A	rs8133436
chr22	17913554	17913572	A	T	rs4819649
chr22	17938744	17938762	G	A	rs76013843
chr22	18001868	18001886	C	G	rs5992957
chr22	25015444	25015462	T	C	rs1883282
chr22	25403177	25403195	G	T	rs146949712
chr22	27667255	27667273	G	A	rs134077
chr22	27785402	27785420	C	G	rs2283847
chr22	27810915	27810933	A	C	rs11705555
chr22	28904309	28904327	C	T	rs16986825
chr22	29004518	29004536	G	A	rs8142788
chr22	29224327	29224345	A	G	rs9608740
chr22	29868276	29868294	G	A	rs5752973
chr22	30196489	30196507	C	G	rs713875
chr22	30196810	30196828	C	A	rs16988381
chr22	30196844	30196862	C	T	rs16988383
chr22	30210566	30210584	G	A	rs11913168
chr22	30381531	30381549	G	A	rs722298
chr22	32660346	32660364	T	C	rs4821083
chr22	37078030	37078048	G	A	rs855788
chr22	37661322	37661340	A	G	rs9622678
chr22	37975917	37975935	A	C	rs11912587
chr22	38081326	38081344	T	G	rs4289289
chr22	38172990	38173008	A	G	rs738322
chr22	40204474	40204492	G	A	rs6001834
chr22	41413890	41413908	G	C	rs132919
chr22	42683751	42683769	G	C	rs192871434
chr22	42686463	42686481	G	C	rs130386
chr22	42688497	42688515	G	A	rs736014
chr22	42697683	42697701	A	G	rs12628541
chr22	42700981	42700999	G	C	rs7284681
chr22	42717658	42717676	T	C	rs6002926
chr22	42902011	42902029	G	A	rs9611958
chr22	43104197	43104215	G	T	rs5759167
chr22	43239558	43239576	T	C	rs5751452
chr22	45272122	45272140	C	T	rs58667
chr22	46088028	46088046	G	A	rs58280444
chr22	46140134	46140152	T	G	rs135563
chr22	46417206	46417224	T	C	rs148416395
chr22	46423099	46423117	T	C	rs150381023
chr22	46429523	46429541	C	T	rs150109621
chr22	46684559	46684577	T	C	rs710124
chr22	49012914	49012932	G	A	rs5769796
chr3	4351324	4351342	G	A	rs73020214
chr3	4867747	4867765	T	C	rs2053500
chr3	10015773	10015791	G	A	rs400301
chr3	11559877	11559895	C	A	rs9848960
chr3	11600631	11600649	T	A	rs1561073
chr3	12424448	12424466	G	A	rs4135292
chr3	12587412	12587430	G	C	rs2290159
chr3	14232942	14232960	G	A	rs6807275
chr3	16890858	16890876	A	G	rs79843017
chr3	16891481	16891499	G	A	rs73146904
chr3	16898650	16898668	G	T	rs115792481
chr3	16901009	16901027	A	C	rs75885714
chr3	25594243	25594261	T	C	rs2278480
chr3	29414657	29414675	T	G	rs17023449
chr3	37946092	37946110	T	A	rs6550512
chr3	38616208	38616226	T	A	rs7433206
chr3	38645726	38645744	T	C	rs9856387
chr3	39255738	39255756	G	A	rs184012084
chr3	39433842	39433860	C	T	rs17038828
chr3	41000749	41000767	G	A	rs74895481
chr3	42051921	42051939	T	C	rs1498095
chr3	42061544	42061562	T	G	rs11921457
chr3	42473621	42473639	G	A	rs11709009
chr3	47443454	47443472	C	G	rs4858894
chr3	47612323	47612341	C	T	rs62262084
chr3	48402400	48402418	T	C	rs7651407
chr3	48683598	48683616	A	G	rs990211
chr3	49417888	49417906	C	A	rs11715915
chr3	49841337	49841355	C	T	rs75160702
chr3	49842957	49842975	G	A	rs34484573
chr3	53193766	53193784	C	T	rs114058530
chr3	55571324	55571342	C	T	rs6765264
chr3	57893875	57893893	T	G	rs6445932
chr3	58020530	58020548	G	T	rs6764184
chr3	64611662	64611680	T	C	rs7432600
chr3	64668061	64668079	C	G	rs4579012
chr3	64815503	64815521	A	G	rs998394
chr3	66376826	66376844	C	A	rs7626079
chr3	71577102	71577120	C	G	rs830599
chr3	72289066	72289084	T	C	rs74439371
chr3	81759442	81759460	C	A	rs3772882
chr3	98779714	98779732	G	T	rs79935131
chr3	100125440	100125458	G	A	rs9811920
chr3	123346922	123346940	A	G	rs11708067
chr3	123386787	123386805	C	G	rs59107033
chr3	123386865	123386883	G	A	rs17295246
chr3	123492208	123492226	G	T	rs10668
chr3	124833111	124833129	C	T	rs4141663
chr3	126984199	126984217	G	A	rs192234977
chr3	128173999	128174017	G	T	rs2811474
chr3	128311491	128311509	G	A	rs56287882
chr3	128385617	128385635	C	T	rs149272765
chr3	128484183	128484201	A	G	rs2713602
chr3	128619748	128619766	A	C	rs2712381
chr3	129229117	129229135	C	A	rs62266860
chr3	129554463	129554481	A	G	rs2713616
chr3	129596979	129596997	C	A	rs9837325
chr3	134358150	134358168	G	A	rs3821705
chr3	136142815	136142833	G	T	rs9881400
chr3	141429568	141429586	G	A	rs13069734
chr3	141439763	141439781	A	G	rs7636914
chr3	141860460	141860478	T	C	rs7652774
chr3	149337096	149337114	T	C	rs1602827
chr3	149540270	149540288	T	C	rs17787953
chr3	150348744	150348762	T	A	rs62271373
chr3	150349835	150349853	C	G	rs79819832
chr3	157079811	157079829	T	C	rs17451107
chr3	157079850	157079868	C	T	rs10049088
chr3	158097663	158097681	A	G	rs1048243
chr3	159654547	159654565	G	A	rs9883498
chr3	159929876	159929894	A	G	rs17753641
chr3	171458252	171458270	T	A	rs1565568
chr3	171878810	171878828	C	A	rs11914354
chr3	172056213	172056231	T	A	rs35461662
chr3	172082457	172082475	A	G	rs4894803
chr3	172160304	172160322	G	A	rs9839226
chr3	172203770	172203788	C	T	rs9854411
chr3	177789609	177789627	A	G	rs9811323
chr3	178084400	178084418	G	T	rs6785366
chr3	179455182	179455200	G	T	rs7612445
chr3	184563437	184563455	G	A	rs79151247
chr3	185630605	185630623	C	T	rs3087964
chr3	186413802	186413820	T	A	rs9853115
chr3	186938804	186938822	G	T	rs3864106
chr3	187288611	187288629	T	C	rs6772217
chr3	187738797	187738815	A	G	rs3733018
chr3	187738912	187738930	T	G	rs3733017
chr3	187741291	187741309	T	G	rs3172469
chr3	188343917	188343935	C	T	rs4132172
chr3	188349156	188349174	T	G	rs6787621
chr3	190003902	190003920	T	A	rs4686534
chr3	194682840	194682858	A	G	rs1773225
chr4	2886886	2886904	G	A	rs3775067
chr4	3388075	3388093	A	G	rs6828057
chr4	4575476	4575494	G	C	rs6842024
chr4	6889699	6889717	G	A	rs11734099
chr4	7845928	7845946	G	A	rs28495790
chr4	7902375	7902393	T	G	rs1320074
chr4	7906501	7906519	C	T	rs6855532
chr4	8135862	8135880	A	T	rs73218483
chr4	8189251	8189269	C	A	rs148323050
chr4	9916500	9916518	G	A	rs13101683
chr4	9918714	9918732	T	C	rs10805346
chr4	10031905	10031923	C	A	rs12506122
chr4	10181203	10181221	A	C	rs115602652
chr4	15378644	15378662	T	G	rs6449133
chr4	16116511	16116529	G	A	rs10006258
chr4	24130921	24130939	G	A	rs11730701
chr4	37758322	37758340	C	G	rs16988320
chr4	38662198	38662216	T	C	rs78976775
chr4	41069402	41069420	C	A	rs10517554
chr4	42606402	42606420	C	G	rs10007582
chr4	48130163	48130181	A	G	rs55809586
chr4	48718707	48718725	A	G	rs115097924
chr4	52158198	52158216	G	A	rs17085552
chr4	52993908	52993926	T	A	rs3849653
chr4	54281593	54281611	C	T	rs2291591
chr4	55256929	55256947	G	A	rs77422711
chr4	64360784	64360802	T	C	rs4860155
chr4	72312449	72312467	T	C	rs150270324
chr4	75024377	75024395	T	C	rs72660383
chr4	76447685	76447703	G	A	rs17319721
chr4	76547034	76547052	G	A	rs11932470
chr4	76733650	76733668	A	G	rs344137
chr4	78721254	78721272	C	T	rs17003427
chr4	81815389	81815407	A	G	rs141033168
chr4	87031038	87031056	C	G	rs72667759
chr4	87058051	87058069	A	G	rs4693802
chr4	87117930	87117948	T	C	rs3775211
chr4	87502752	87502770	T	C	rs4693167
chr4	88018575	88018593	A	G	rs2728113
chr4	94399939	94399957	C	T	rs17377951
chr4	95193225	95193243	A	G	rs3755879
chr4	100093643	100093661	A	G	rs11935767
chr4	119026024	119026042	A	G	rs7671665
chr4	123749517	123749535	C	G	rs17755079
chr4	128544532	128544550	A	C	rs6843448
chr4	143348687	143348705	C	G	rs300917
chr4	145879761	145879779	C	T	rs17020769
chr4	145887521	145887539	C	T	rs7679068
chr4	147940412	147940430	C	T	rs150641943
chr4	152110888	152110906	T	C	rs6843300
chr4	152590479	152590497	T	G	rs4696326
chr4	184384203	184384221	C	T	rs4629495
chr4	184646950	184646968	C	G	rs2720378
chr5	1067818	1067836	C	T	rs112694389
chr5	1877157	1877175	A	T	rs4975709
chr5	6704429	6704447	C	T	rs35768130
chr5	32714155	32714173	C	G	rs1421811
chr5	34504163	34504181	G	A	rs13157326
chr5	40487159	40487177	C	T	rs7725052
chr5	41262953	41262971	G	A	rs445118
chr5	42949524	42949542	A	G	rs78310016
chr5	44365434	44365452	C	A	rs2121875
chr5	52804646	52804664	A	G	rs3811978
chr5	52837423	52837441	T	A	rs2432144
chr5	55993062	55993080	G	A	rs71624106
chr5	56346943	56346961	C	A	rs32495
chr5	56670128	56670146	T	C	rs34196215
chr5	58019799	58019817	G	A	rs11744663
chr5	58454514	58454532	C	G	rs15009
chr5	59264882	59264900	T	C	rs17444059
chr5	65060037	65060055	T	A	rs423139
chr5	65062803	65062821	A	G	rs266568
chr5	67215950	67215968	C	G	rs1697138
chr5	67808497	67808515	T	C	rs7378773
chr5	68557710	68557728	A	G	rs1423237
chr5	72452788	72452806	G	A	rs4703890
chr5	73136200	73136218	C	G	rs17663555
chr5	77851954	77851972	A	G	rs7700998
chr5	78574868	78574886	G	A	rs12697889
chr5	78678595	78678613	C	T	rs168189
chr5	79133762	79133780	A	C	rs617219
chr5	79795914	79795932	C	T	rs35784919
chr5	80968037	80968055	T	G	rs6874731
chr5	81427865	81427883	T	A	rs35657180
chr5	83479076	83479094	A	G	rs33599
chr5	88874181	88874199	C	T	rs10061297
chr5	88874240	88874258	T	C	rs304136
chr5	88886200	88886218	T	A	rs34875688
chr5	90170356	90170374	T	A	rs6452875
chr5	95934679	95934697	G	A	rs115906455
chr5	96930288	96930306	C	T	rs72775860
chr5	102819897	102819915	G	A	rs467897
chr5	102912203	102912221	A	T	rs72783884
chr5	107520696	107520714	A	G	rs10491395
chr5	111230653	111230671	C	T	rs114378220
chr5	111703877	111703895	A	C	rs27461
chr5	111754418	111754436	G	C	rs3797737
chr5	112685693	112685711	A	G	rs7727738
chr5	112915724	112915742	T	C	rs173466
chr5	113119761	113119779	C	T	rs4078252
chr5	113217857	113217875	C	A	rs35676551
chr5	122182674	122182692	T	C	rs2303655
chr5	124512430	124512448	G	A	rs6874665
chr5	124740381	124740399	C	T	rs10056527
chr5	126003562	126003580	C	T	rs77914729
chr5	131672492	131672510	T	A	rs26008
chr5	132419776	132419794	G	T	rs4451042
chr5	132456701	132456719	G	A	rs2706383
chr5	134503571	134503589	C	T	rs34989027
chr5	134568898	134568916	C	T	rs12519940
chr5	138241815	138241833	G	A	rs13185930
chr5	140327845	140327863	T	G	rs11168036
chr5	141509077	141509095	A	T	rs147084289
chr5	141806028	141806046	G	A	rs17097649
chr5	142185071	142185089	A	G	rs2961693
chr5	142327651	142327669	A	G	rs12523418
chr5	142508186	142508204	C	G	rs13153036
chr5	142605805	142605823	T	C	rs250100
chr5	142929721	142929739	T	C	rs3776398
chr5	149284237	149284255	C	G	rs352359
chr5	150081910	150081928	G	C	rs182185394
chr5	152288661	152288679	G	A	rs17443704
chr5	156329280	156329298	A	G	rs11744154
chr5	157517182	157517200	C	G	rs11134789
chr5	159062298	159062316	A	G	rs7711823
chr5	166962479	166962497	A	G	rs17404956
chr5	168843839	168843857	A	G	rs62378543
chr5	170475420	170475438	T	G	rs80283856
chr5	171701451	171701469	T	C	rs6555969
chr5	171849380	171849398	G	A	rs702101
chr5	172144498	172144516	T	A	rs6899139
chr5	172557052	172557070	C	A	rs4868180
chr5	172733724	172733742	A	G	rs322396
chr5	172765338	172765356	C	T	rs114503346
chr5	172765856	172765874	T	C	rs322353
chr5	172879528	172879546	C	A	rs9637855
chr5	172932497	172932515	G	T	rs144844076
chr5	173242759	173242777	A	G	rs10071514
chr5	173248041	173248059	C	G	rs62378333
chr5	173326543	173326561	T	G	rs6874142
chr5	173497955	173497973	C	T	rs2546671
chr5	173860751	173860769	G	A	rs875742
chr5	173925751	173925769	G	A	rs1106693
chr5	176529261	176529279	A	T	rs890835
chr5	181218344	181218362	A	G	rs28488569
chr5	181218416	181218434	C	G	rs11746028
chr6	1695670	1695688	T	C	rs77997740
chr6	2352190	2352208	G	A	rs115711197
chr6	2448880	2448898	C	A	rs761096
chr6	2990952	2990970	C	T	rs8583
chr6	6331631	6331649	T	C	rs927332
chr6	6331694	6331712	T	C	rs1318606
chr6	6737349	6737367	A	G	rs1294405
chr6	6737495	6737513	A	G	rs1294406
chr6	6739682	6739700	C	A	rs1294413
chr6	7043094	7043112	G	A	rs76440129
chr6	7058615	7058633	A	G	rs525678
chr6	7144949	7144967	T	G	rs557074
chr6	7220718	7220736	T	C	rs9379082
chr6	7562990	7563008	T	G	rs2076295
chr6	7786369	7786387	C	G	rs5009024
chr6	12292530	12292548	G	T	rs2070699
chr6	13279266	13279284	G	A	rs3817741
chr6	13332226	13332244	G	A	rs499818
chr6	13733324	13733342	C	T	rs204236
chr6	15691538	15691556	G	A	rs59112743
chr6	16131057	16131075	G	A	rs2066905
chr6	16322738	16322756	C	G	rs557966248
chr6	16700593	16700611	G	A	rs3812207
chr6	19035795	19035813	T	C	rs72828517
chr6	20030365	20030383	C	T	rs181783266
chr6	21884200	21884218	G	A	rs952579
chr6	24980986	24981004	T	C	rs9467373
chr6	26171982	26172000	C	T	rs9379829
chr6	26313111	26313129	C	T	rs6923139
chr6	26571928	26571946	G	T	rs6925895
chr6	27478778	27478796	T	A	rs7749305
chr6	28953186	28953204	G	A	rs3131073
chr6	29976672	29976690	T	C	rs3823379
chr6	30071454	30071472	G	T	rs2301753
chr6	30095888	30095906	G	A	rs1264705
chr6	30102196	30102214	G	C	rs1111180
chr6	30103151	30103169	C	T	rs1110446
chr6	30877777	30877795	G	C	rs1264332
chr6	31125307	31125325	A	G	rs9263692
chr6	31142605	31142623	G	A	rs1576
chr6	31229728	31229746	C	G	rs3130941
chr6	31560344	31560362	C	T	rs4947324
chr6	32112597	32112615	C	T	rs9469084
chr6	32664997	32665015	A	C	rs1140310
chr6	32665046	32665064	A	T	rs9274407
chr6	33585794	33585812	C	T	rs394199
chr6	33633944	33633962	C	G	rs71565398
chr6	33768704	33768722	A	G	rs747694
chr6	34224092	34224110	C	G	rs7753429
chr6	34601934	34601952	C	T	rs2814973
chr6	34938382	34938400	T	C	rs847848
chr6	35184493	35184511	C	G	rs374459451
chr6	35601495	35601513	A	G	rs4713899
chr6	36239812	36239830	A	G	rs9380559
chr6	41568840	41568858	T	G	rs4714485
chr6	41706353	41706371	G	A	rs78470916
chr6	42044412	42044430	C	T	rs4554318
chr6	42046557	42046575	C	T	rs9369327
chr6	43774880	43774898	T	C	rs833070
chr6	46484873	46484891	C	T	rs871728
chr6	46989645	46989663	C	G	rs62401797
chr6	52498558	52498576	G	A	rs9367486
chr6	56375148	56375166	G	A	rs115830429
chr6	56477329	56477347	C	A	rs34892827
chr6	56542999	56543017	C	G	rs112462597
chr6	77466116	77466134	C	T	rs9361235
chr6	90190436	90190454	G	T	rs556166031
chr6	93132719	93132737	C	T	rs12662631
chr6	104952953	104952971	A	G	rs314280
chr6	107492509	107492527	G	C	rs2127141
chr6	109240862	109240880	G	C	rs13211313
chr6	109297492	109297510	C	T	rs9386796
chr6	111204171	111204189	T	A	rs434034
chr6	111552440	111552458	C	T	rs3777908
chr6	111597653	111597671	G	A	rs174393
chr6	117169492	117169510	T	C	rs1405212
chr6	118370980	118370998	G	C	rs10457327
chr6	129501683	129501701	G	A	rs9321170
chr6	133855481	133855499	A	G	rs184241568
chr6	134047806	134047824	G	A	rs965652
chr6	134058722	134058740	A	T	rs2627230
chr6	134689399	134689417	T	C	rs77170649
chr6	134714745	134714763	A	G	rs6902600
chr6	134797942	134797960	C	T	rs4896104
chr6	135679887	135679905	A	G	rs9402743
chr6	136761801	136761819	A	G	rs6924387
chr6	137333163	137333181	C	A	rs117328143
chr6	138429251	138429269	T	C	rs17067569
chr6	138864551	138864569	T	C	rs2698744
chr6	139278063	139278081	C	T	rs11965233
chr6	139369599	139369617	A	T	rs7765503
chr6	142830940	142830958	T	C	rs198663
chr6	143544075	143544093	A	G	rs6911131
chr6	144158316	144158334	A	T	rs7755842
chr6	150687692	150687710	A	T	rs62434129
chr6	151258288	151258306	C	T	rs4869723
chr6	152271958	152271976	A	G	rs6904757
chr6	159973150	159973168	G	A	rs3798208
chr6	160138401	160138419	G	A	rs6937722
chr6	161234316	161234334	G	A	rs3798939
chr6	161435091	161435109	A	G	rs12661014
chr6	162706261	162706279	C	G	rs34725898
chr6	163586382	163586400	T	G	rs4709724
chr6	164107826	164107844	A	T	rs206705
chr6	166007630	166007648	A	G	rs300143
chr6	168031778	168031796	G	A	rs28585071
chr6	170096441	170096459	A	G	rs144098186
chr7	2613939	2613957	A	G	rs1045714
chr7	2760043	2760061	G	T	rs208346
chr7	2801521	2801539	G	A	rs2644312
chr7	2823248	2823266	C	T	rs2266925
chr7	4641816	4641834	T	C	rs76400633
chr7	4739965	4739983	A	T	rs140285788
chr7	17774569	17774587	A	C	rs2723517
chr7	17774915	17774933	A	G	rs2723514
chr7	17775255	17775273	A	G	rs2723513
chr7	18977239	18977257	C	T	rs12533452
chr7	22561499	22561517	G	T	rs17366136
chr7	25636928	25636946	A	G	rs12540389
chr7	25846849	25846867	T	G	rs979165
chr7	25895533	25895551	C	T	rs2391170
chr7	26690572	26690590	C	A	rs212857
chr7	29091328	29091346	A	C	rs1861116
chr7	30896115	30896133	C	T	rs12666237
chr7	30897554	30897572	T	A	rs1000597
chr7	35236742	35236760	G	A	rs57812663
chr7	35466091	35466109	C	G	rs11764098
chr7	35487618	35487636	G	A	rs343057
chr7	35726905	35726923	C	T	rs74911651
chr7	36045442	36045460	A	T	rs2700937
chr7	36045523	36045541	T	C	rs2700938
chr7	37411266	37411284	G	A	rs75532300
chr7	44139018	44139036	A	G	rs1008384
chr7	44751380	44751398	G	A	rs799451
chr7	44768483	44768501	T	G	rs1050331
chr7	46054482	46054500	C	T	rs80077929
chr7	46577296	46577314	G	T	rs12540831
chr7	46604338	46604356	G	A	rs17172730
chr7	47406035	47406053	A	G	rs700755
chr7	50360721	50360739	C	A	rs12718597
chr7	50729979	50729997	G	A	rs10275663
chr7	69967316	69967334	A	G	rs79631993
chr7	73890297	73890315	C	T	rs12669267
chr7	76291819	76291837	A	G	rs78468731
chr7	77426559	77426577	A	G	rs740157
chr7	80624130	80624148	T	A	rs2366855
chr7	92635087	92635105	T	C	rs2282978
chr7	92698442	92698460	T	C	rs3731321
chr7	98286376	98286394	G	A	rs6968144
chr7	106731764	106731782	C	G	rs342293
chr7	112988309	112988327	T	C	rs10229603
chr7	116546178	116546196	A	G	rs3807989
chr7	116560029	116560047	T	C	rs9920
chr7	129371013	129371031	C	T	rs11772187
chr7	130369461	130369479	A	G	rs10253113
chr7	130369503	130369521	G	T	rs17164872
chr7	130373788	130373806	G	T	rs1465370
chr7	130982353	130982371	C	T	rs4593472
chr7	132028592	132028610	G	A	rs17166082
chr7	133945701	133945719	C	T	rs4728302
chr7	136884660	136884678	T	C	rs1424569
chr7	140175421	140175439	C	T	rs536864738
chr7	149599024	149599042	A	C	rs188559666
chr7	150972223	150972241	G	A	rs41313101
chr8	2079635	2079653	A	G	rs4389966
chr8	8310882	8310900	A	C	rs7014953
chr8	8963450	8963468	G	A	rs6994163
chr8	9164658	9164676	A	C	rs330946
chr8	9230772	9230790	G	A	rs330054
chr8	9338119	9338137	C	A	rs17149279
chr8	10717329	10717347	T	A	rs7018436
chr8	10944583	10944601	G	A	rs6988281
chr8	11589575	11589593	G	A	rs55896564
chr8	11590161	11590179	G	C	rs7823651
chr8	11644165	11644183	T	A	rs144686239
chr8	11683206	11683224	T	A	rs11784455
chr8	11730886	11730904	C	T	rs10109678
chr8	11733618	11733636	C	A	rs6983129
chr8	11755180	11755198	C	G	rs804280
chr8	11765718	11765736	A	G	rs17810889
chr8	11897537	11897555	C	A	rs1908814
chr8	11942136	11942154	C	G	rs13260325
chr8	18827103	18827121	C	T	rs1492287
chr8	19962885	19962903	G	A	rs331
chr8	19967043	19967061	T	C	rs1059611
chr8	20007655	20007673	A	G	rs2083637
chr8	20007935	20007953	A	T	rs77237194
chr8	20007989	20008007	C	A	rs35495249
chr8	20008043	20008061	G	C	rs1441759
chr8	20062135	20062153	C	T	rs4128744
chr8	20076819	20076837	T	A	rs80302977
chr8	20083677	20083695	C	A	rs147649176
chr8	21909361	21909379	A	C	rs2242241
chr8	22704830	22704848	G	T	rs7823327
chr8	23532524	23532542	C	G	rs17089329
chr8	23726704	23726722	G	T	rs13273073
chr8	25855287	25855305	T	C	rs4524799
chr8	26385611	26385629	A	G	rs9314323
chr8	26595580	26595598	T	C	rs5029306
chr8	27608631	27608649	T	C	rs1532276
chr8	27608789	27608807	T	C	rs1532278
chr8	27953051	27953069	T	G	rs2685413
chr8	27953100	27953118	C	T	rs939715
chr8	27953187	27953205	G	A	rs73568968
chr8	30423308	30423326	G	A	rs2979489
chr8	37781744	37781762	G	A	rs11987971
chr8	38650830	38650848	G	T	rs895621
chr8	41285498	41285516	G	A	rs7833518
chr8	42467238	42467256	T	C	rs2978456
chr8	42660779	42660797	T	A	rs7459609
chr8	53483807	53483825	G	T	rs1585634
chr8	54554459	54554477	C	G	rs62516550
chr8	61056957	61056975	A	G	rs143346730
chr8	94219825	94219843	T	G	rs7002689
chr8	94227318	94227336	G	A	rs72672607
chr8	95223678	95223696	C	T	rs187788879
chr8	100472401	100472419	C	G	rs881492
chr8	102920608	102920626	T	A	rs1961102
chr8	104967019	104967037	A	G	rs3134467
chr8	105325980	105325998	G	A	rs1113601
chr8	105335660	105335678	T	A	rs72671655
chr8	118009279	118009297	G	A	rs17453735
chr8	119000452	119000470	C	G	rs11995824
chr8	120335187	120335205	G	A	rs117852445
chr8	122969623	122969641	G	A	rs11785093
chr8	123622948	123622966	G	T	rs4871397
chr8	124847566	124847584	C	A	rs35006907
chr8	124847599	124847617	G	A	rs34866937
chr8	125452137	125452155	T	C	rs17663005
chr8	125467064	125467082	G	A	rs6982636
chr8	125467111	125467129	C	T	rs6982502
chr8	125470370	125470388	C	A	rs2954022
chr8	126501096	126501114	T	C	rs12548156
chr8	129999444	129999462	C	T	rs2395973
chr8	130640683	130640701	A	G	rs56092632
chr8	133199713	133199731	G	A	rs11777380
chr8	133220051	133220069	T	C	rs16904853
chr8	133320708	133320726	C	T	rs10283362
chr8	133722968	133722986	A	G	rs7843718
chr8	140548524	140548542	G	C	rs2977479
chr8	141431533	141431551	A	G	rs12549801
chr8	143471022	143471040	C	T	rs35110652
chr8	143948700	143948718	A	T	rs7818941
chr9	4763167	4763185	T	C	rs385893
chr9	4763482	4763500	G	A	rs12005199
chr9	6219167	6219185	G	T	rs2066362
chr9	14014281	14014299	T	A	rs12001652
chr9	14274063	14274081	T	C	rs1923778
chr9	14292559	14292577	G	A	rs10961465
chr9	14292712	14292730	G	A	rs10121140
chr9	14302720	14302738	C	G	rs10961468
chr9	16986105	16986123	C	G	rs7029491
chr9	18438077	18438095	G	C	rs73417095
chr9	22103333	22103351	T	G	rs1537373
chr9	23590747	23590765	T	G	rs79835034
chr9	33151408	33151426	C	T	rs1328899
chr9	34243677	34243695	C	T	rs961183
chr9	35661237	35661255	C	T	rs35234337
chr9	35686401	35686419	T	G	rs1243872
chr9	38019139	38019157	T	C	rs10283803
chr9	38389508	38389526	T	C	rs4142260
chr9	68558368	68558386	C	T	rs75851090
chr9	69131913	69131931	C	T	rs7034179
chr9	73149640	73149658	A	C	rs3758354
chr9	84141043	84141061	A	G	rs1030856
chr9	84146821	84146839	T	C	rs1246265
chr9	84147115	84147133	C	G	rs1246263
chr9	87592702	87592720	C	G	rs36206051
chr9	88951830	88951848	G	A	rs10867145
chr9	91197303	91197321	C	T	rs74508579
chr9	93132673	93132691	G	A	rs12342201
chr9	93201426	93201444	G	A	rs75010070
chr9	93586632	93586650	T	C	rs9644969
chr9	94813336	94813354	T	A	rs391784
chr9	94868160	94868178	G	T	rs10512236
chr9	94951168	94951186	C	A	rs10821415
chr9	95033130	95033148	G	A	rs6479591
chr9	95462765	95462783	G	T	rs28377268
chr9	95511014	95511032	T	G	rs145965565
chr9	98021759	98021777	A	C	rs10984811
chr9	98998950	98998968	G	A	rs1413299
chr9	99400279	99400297	C	T	rs62565259
chr9	99451458	99451476	G	T	rs7847405
chr9	104910075	104910093	G	A	rs2777795
chr9	104960288	104960306	A	G	rs4397467
chr9	104968904	104968922	C	T	rs2900388
chr9	107667498	107667516	G	T	rs10978984
chr9	108150865	108150883	T	G	rs634454
chr9	110027747	110027765	C	T	rs7024673
chr9	111030417	111030435	C	A	rs3739707
chr9	112035748	112035766	G	A	rs10125054
chr9	114383754	114383772	C	G	rs7041363
chr9	114386068	114386086	G	A	rs2763195
chr9	116482839	116482857	T	C	rs7873551
chr9	116482895	116482913	G	A	rs7030607
chr9	121657434	121657452	G	A	rs10985348
chr9	121725207	121725225	C	T	rs13290547
chr9	124223570	124223588	T	C	rs72759286
chr9	124661354	124661372	C	A	rs28670726
chr9	126532688	126532706	T	G	rs10819178
chr9	127845070	127845088	C	T	rs41529745
chr9	127845071	127845089	G	A	rs41492548
chr9	128007743	128007761	G	A	rs7874186
chr9	130588688	130588706	A	G	rs7466269
chr9	131334892	131334910	C	G	rs7850041
chr9	132546342	132546360	G	A	rs189691839
chr9	132999356	132999374	G	A	rs550065584
chr9	133238604	133238622	T	C	rs78490142
chr9	133506093	133506111	T	G	rs9330459
chr9	133506137	133506155	G	A	rs117816992
chr9	134226315	134226333	G	A	rs1475718
chr9	134375928	134375946	T	G	rs28970773
chr9	136950492	136950510	G	A	rs4880078
chrX	9610055	9610073	C	T	rs5934659
chrX	41253818	41253836	T	C	rs5918137
chrX	63717938	63717956	G	A	rs111810219
chrX	154369707	154369725	C	G	rs139213493
chr10	90984978	90984996	A	G	rs747334
chr17	73531932	73531950	A	G	rs1872085

## Sheet: LD expansion + eQTL
LD SNPs in Heart Left Ventricle and Atrial Appendage and Cardiac eQTL
Query	RS_ID	Position_grch38	R2	D'	Gene_Symbol	Gencode_ID	Tissue	Non_effect_Allele_Freq	Effect_Allele_Freq	Effect_Size	P_value	Population		0.000503497
rs301792	rs9434626	chr1:8408218	1	1	ENO1	ENSG00000074800.13	Heart - Left Ventricle	A=0.754	G=0.246	-0.147306	9.02e-06	AFR
rs301792	rs9434626	chr1:8408218	1	1	RERE	ENSG00000142599.17	Heart - Left Ventricle	A=0.754	G=0.246	0.0836643	5.25e-05	AFR
rs301792	rs57781809	chr1:8409224	0.991886	1	ENO1	ENSG00000074800.13	Heart - Left Ventricle	G=0.752	C=0.248	-0.148012	7.38e-06	AFR
rs6695867	rs57820071	chr1:8514913	0.800658	0.901313	SLC45A1	ENSG00000162426.14	Heart - Left Ventricle	G=0.298	T=0.702	-0.287778	6.48e-10	AFR
rs6695867	rs57820071	chr1:8514913	0.800658	0.901313	ENO1	ENSG00000074800.13	Heart - Left Ventricle	G=0.298	T=0.702	-0.150913	2.37e-06	AFR
rs6695867	rs1061039	chr1:8582529	0.910837	0.963134	ENO1	ENSG00000074800.13	Heart - Left Ventricle	T=0.292	C=0.708	-0.153139	2.03e-06	AFR
rs6695867	rs1061039	chr1:8582529	0.910837	0.963134	SLC45A1	ENSG00000162426.14	Heart - Left Ventricle	T=0.292	C=0.708	-0.30593	6.27e-11	AFR
rs6695867	rs6664111	chr1:8593425	0.909123	0.97783	SLC45A1	ENSG00000162426.14	Heart - Left Ventricle	T=0.306	A=0.694	-0.303914	9.55e-11	AFR
rs6695867	rs6664111	chr1:8593425	0.909123	0.97783	ENO1	ENSG00000074800.13	Heart - Left Ventricle	T=0.306	A=0.694	-0.152586	2.35e-06	AFR
rs6695867	rs1809332	chr1:8596375	0.953379	0.981744	SLC45A1	ENSG00000162426.14	Heart - Left Ventricle	C=0.298	T=0.702	-0.303914	9.55e-11	AFR
rs6695867	rs1809332	chr1:8596375	0.953379	0.981744	ENO1	ENSG00000074800.13	Heart - Left Ventricle	C=0.298	T=0.702	-0.152586	2.35e-06	AFR
rs6695867	rs59048317	chr1:8630874	0.967614	0.989047	SLC45A1	ENSG00000162426.14	Heart - Left Ventricle	G=0.298	A=0.702	-0.311189	2.93e-11	AFR
rs6695867	rs59048317	chr1:8630874	0.967614	0.989047	ENO1	ENSG00000074800.13	Heart - Left Ventricle	G=0.298	A=0.702	-0.153743	1.89e-06	AFR
rs6695867	.	chr1:8636314	0.833705	0.988527	SLC45A1	ENSG00000162426.14	Heart - Left Ventricle	T=0.33	-=0.67	-0.311393	1.83e-11	AFR
rs6695867	.	chr1:8636314	0.833705	0.988527	ENO1	ENSG00000074800.13	Heart - Left Ventricle	T=0.33	-=0.67	-0.155812	1.08e-06	AFR
rs6695867	rs6577513	chr1:8642694	0.819467	0.988462	SLC45A1	ENSG00000162426.14	Heart - Left Ventricle	G=0.333	A=0.667	-0.311393	1.83e-11	AFR
rs6695867	rs6577513	chr1:8642694	0.819467	0.988462	ENO1	ENSG00000074800.13	Heart - Left Ventricle	G=0.333	A=0.667	-0.155812	1.08e-06	AFR
rs6695867	rs56427013	chr1:8644000	0.953217	0.978108	SLC45A1	ENSG00000162426.14	Heart - Left Ventricle	G=0.295	C=0.705	-0.314949	1.24e-11	AFR
rs6695867	rs56427013	chr1:8644000	0.953217	0.978108	ENO1	ENSG00000074800.13	Heart - Left Ventricle	G=0.295	C=0.705	-0.150973	2.58e-06	AFR
rs6695867	rs11121210	chr1:8648470	0.967541	0.985427	SLC45A1	ENSG00000162426.14	Heart - Left Ventricle	T=0.296	C=0.704	-0.314684	1.41e-11	AFR
rs6695867	rs11121210	chr1:8648470	0.967541	0.985427	ENO1	ENSG00000074800.13	Heart - Left Ventricle	T=0.296	C=0.704	-0.151324	2.54e-06	AFR
rs6695867	rs1474562836	chr1:8661084	0.910739	0.973785	ENO1	ENSG00000074800.13	Heart - Left Ventricle	-=0.287	AG=0.713	-0.161402	5.46e-07	AFR
rs6695867	rs1474562836	chr1:8661084	0.910739	0.973785	SLC45A1	ENSG00000162426.14	Heart - Left Ventricle	-=0.287	AG=0.713	-0.305629	7.02e-11	AFR
rs6695867	rs10864360	chr1:8664463	0.956982	0.98538	SLC45A1	ENSG00000162426.14	Heart - Left Ventricle	C=0.298	T=0.702	-0.302983	1.33e-10	AFR
rs6695867	rs10864360	chr1:8664463	0.956982	0.98538	ENO1	ENSG00000074800.13	Heart - Left Ventricle	C=0.298	T=0.702	-0.164429	3.79e-07	AFR
rs6695867	rs11121212	chr1:8665934	0.953497	0.985364	ENO1	ENSG00000074800.13	Heart - Left Ventricle	C=0.299	T=0.701	-0.164429	3.79e-07	AFR
rs6695867	rs11121212	chr1:8665934	0.953497	0.985364	SLC45A1	ENSG00000162426.14	Heart - Left Ventricle	C=0.299	T=0.701	-0.302983	1.33e-10	AFR
rs6695867	rs58137530	chr1:8670720	1	1	SLC45A1	ENSG00000162426.14	Heart - Left Ventricle	G=0.295	A=0.705	-0.297266	2.88e-10	AFR
rs6695867	rs58137530	chr1:8670720	1	1	ENO1	ENSG00000074800.13	Heart - Left Ventricle	G=0.295	A=0.705	-0.159361	8.43e-07	AFR
rs6695867	rs74224823	chr1:8673069	0.938939	0.985099	ENO1	ENSG00000074800.13	Heart - Left Ventricle	T=0.289	C=0.711	-0.161402	5.46e-07	AFR
rs6695867	rs74224823	chr1:8673069	0.938939	0.985099	SLC45A1	ENSG00000162426.14	Heart - Left Ventricle	T=0.289	C=0.711	-0.305629	7.02e-11	AFR
rs9442216	rs58937955	chr1:16020493	0.811963	0.9955	CLCNKA	ENSG00000186510.11	Heart - Left Ventricle	A=0.267	G=0.733	-0.34101	1.91e-06	AFR
rs9442216	rs28579893	chr1:16021039	0.811963	0.9955	CLCNKA	ENSG00000186510.11	Heart - Left Ventricle	A=0.267	G=0.733	-0.34101	1.91e-06	AFR
rs9442216	rs2009371	chr1:16021588	0.811963	0.9955	CLCNKA	ENSG00000186510.11	Heart - Left Ventricle	A=0.267	T=0.733	-0.336677	2.27e-06	AFR
rs9442216	rs945425	chr1:16021917	0.811963	0.9955	CLCNKA	ENSG00000186510.11	Heart - Left Ventricle	T=0.267	C=0.733	-0.331773	3.13e-06	AFR
rs9442216	rs4081303	chr1:16023533	0.834483	0.995532	CLCNKA	ENSG00000186510.11	Heart - Left Ventricle	A=0.261	G=0.739	-0.336677	2.27e-06	AFR
rs9442216	rs9442216	chr1:16026905	1	1	CLCNKA	ENSG00000186510.11	Heart - Left Ventricle	T=0.23	C=0.77	-0.354534	6.88e-07	AFR
rs9442216	rs61522399	chr1:16030006	0.890205	1	CLCNKA	ENSG00000186510.11	Heart - Left Ventricle	G=0.251	A=0.749	-0.410551	5.28e-10	AFR
rs9442216	rs58517984	chr1:16031653	0.991489	1	CLCNKA	ENSG00000186510.11	Heart - Left Ventricle	T=0.231	C=0.769	-0.345323	1.04e-06	AFR
rs9442216	rs10803407	chr1:16032437	0.991489	1	CLCNKA	ENSG00000186510.11	Heart - Left Ventricle	T=0.231	C=0.769	-0.345323	1.04e-06	AFR
rs9442216	rs10927892	chr1:16032556	0.886626	1	CLCNKA	ENSG00000186510.11	Heart - Left Ventricle	C=0.252	A=0.748	-0.410551	5.28e-10	AFR
rs9442216	rs61213132	chr1:16032628	0.991489	1	CLCNKA	ENSG00000186510.11	Heart - Left Ventricle	A=0.231	G=0.769	-0.345323	1.04e-06	AFR
rs4661721	rs4661721	chr1:16187874	1	1	ARHGEF19	ENSG00000142632.16	Heart - Left Ventricle	A=0.661	G=0.339	0.36361	2.52e-09	AFR
rs72654647	rs72654647	chr1:24695823	1	1	CLIC4	ENSG00000169504.14	Heart - Left Ventricle	G=0.751	A=0.249	0.0877914	1.52e-05	AFR
rs72654647	rs1370916257	chr1:24696896	0.991919	0.995951	CLIC4	ENSG00000169504.14	Heart - Left Ventricle	GTT=0.751	-=0.249	0.0881598	1.35e-05	AFR
rs72654647	rs6604977	chr1:24697139	0.991919	0.995951	CLIC4	ENSG00000169504.14	Heart - Left Ventricle	C=0.751	G=0.249	0.0881598	1.35e-05	AFR
rs6703093	rs11579820	chr1:31599859	0.814868	0.969368	PEF1	ENSG00000162517.12	Heart - Left Ventricle	A=0.918	C=0.082	0.124759	1.74e-06	AFR
rs6703093	rs56696816	chr1:31603242	0.82342	0.979388	PEF1	ENSG00000162517.12	Heart - Left Ventricle	G=0.919	A=0.081	0.122895	2.25e-06	AFR
rs6703093	rs6681414	chr1:31604633	0.82342	0.979388	PEF1	ENSG00000162517.12	Heart - Left Ventricle	G=0.919	A=0.081	0.120373	3.24e-06	AFR
rs6703093	rs4949218	chr1:31604918	0.82342	0.979388	PEF1	ENSG00000162517.12	Heart - Left Ventricle	G=0.919	A=0.081	0.120373	3.24e-06	AFR
rs6703093	rs57387398	chr1:31608165	0.82342	0.979388	PEF1	ENSG00000162517.12	Heart - Left Ventricle	C=0.919	T=0.081	0.120373	3.24e-06	AFR
rs6703093	rs10914451	chr1:31608307	0.814868	0.969368	PEF1	ENSG00000162517.12	Heart - Left Ventricle	G=0.918	A=0.082	0.120373	3.24e-06	AFR
rs6703093	rs10798876	chr1:31608913	0.814868	0.969368	PEF1	ENSG00000162517.12	Heart - Left Ventricle	C=0.918	G=0.082	0.120373	3.24e-06	AFR
rs6703093	rs10914452	chr1:31608974	0.814868	0.969368	PEF1	ENSG00000162517.12	Heart - Left Ventricle	G=0.918	A=0.082	0.120373	3.24e-06	AFR
rs6703093	rs2152110	chr1:31610543	0.814868	0.969368	PEF1	ENSG00000162517.12	Heart - Left Ventricle	C=0.918	G=0.082	0.120373	3.24e-06	AFR
rs6703093	rs10914454	chr1:31613339	0.832133	0.989597	PEF1	ENSG00000162517.12	Heart - Left Ventricle	G=0.92	A=0.08	0.12161	3.47e-06	AFR
rs6703093	rs3753613	chr1:31616399	0.841012	1	PEF1	ENSG00000162517.12	Heart - Left Ventricle	T=0.92	C=0.08	0.121638	3.12e-06	AFR
rs6703093	rs3753612	chr1:31616809	0.841012	1	PEF1	ENSG00000162517.12	Heart - Left Ventricle	C=0.92	G=0.08	0.121638	3.12e-06	AFR
rs6703093	rs11589306	chr1:31617221	0.832133	0.989597	PEF1	ENSG00000162517.12	Heart - Left Ventricle	C=0.92	G=0.08	0.121638	3.12e-06	AFR
rs6703093	.	chr1:31617446	0.832133	0.989597	PEF1	ENSG00000162517.12	Heart - Left Ventricle	-=0.92	G=0.08	0.121638	3.12e-06	AFR
rs6703093	rs12740754	chr1:31617672	0.814868	0.969368	PEF1	ENSG00000162517.12	Heart - Left Ventricle	G=0.918	C=0.082	0.121638	3.12e-06	AFR
rs6703093	rs1056526	chr1:31619303	0.841012	1	PEF1	ENSG00000162517.12	Heart - Left Ventricle	C=0.92	T=0.08	0.126512	1.14e-06	AFR
rs6703093	rs968335	chr1:31620175	0.841012	1	PEF1	ENSG00000162517.12	Heart - Left Ventricle	G=0.92	A=0.08	0.126512	1.14e-06	AFR
rs6703093	rs3134718	chr1:31624238	0.841012	1	PEF1	ENSG00000162517.12	Heart - Left Ventricle	C=0.92	T=0.08	0.12614	1.31e-06	AFR
rs6703093	rs3817399	chr1:31627134	0.832133	0.989597	PEF1	ENSG00000162517.12	Heart - Left Ventricle	T=0.92	G=0.08	0.130861	6.3e-07	AFR
rs6703093	rs201207414	chr1:31627317	0.814868	0.969368	PEF1	ENSG00000162517.12	Heart - Left Ventricle	-=0.918	TCC=0.082	0.130861	6.3e-07	AFR
rs6703093	rs6703093	chr1:31627960	1	1	PEF1	ENSG00000162517.12	Heart - Left Ventricle	C=0.907	T=0.093	0.126379	1.48e-06	AFR
rs6703093	rs3202844	chr1:31630664	0.823439	0.989498	PEF1	ENSG00000162517.12	Heart - Left Ventricle	A=0.92	G=0.08	0.133546	3e-07	AFR
rs6703093	rs10914459	chr1:31631317	0.832317	1	PEF1	ENSG00000162517.12	Heart - Left Ventricle	T=0.921	C=0.079	0.133546	3e-07	AFR
rs6703093	rs17444757	chr1:31633440	0.823637	1	PEF1	ENSG00000162517.12	Heart - Left Ventricle	G=0.922	A=0.078	0.131934	4.12e-07	AFR
rs6703093	rs17497759	chr1:31639591	0.81476	0.989397	PEF1	ENSG00000162517.12	Heart - Left Ventricle	C=0.921	A=0.079	0.125831	1.28e-06	AFR
rs2292989	rs2292989	chr1:31670172	1	1	PEF1	ENSG00000162517.12	Heart - Left Ventricle	A=0.758	G=0.242	-0.119822	1.22e-05	AFR
rs75778090	rs57545295	chr1:37458228	0.962115	1	LINC01137	ENSG00000233621.1	Heart - Left Ventricle	A=0.958	T=0.042	-0.453278	4.97e-06	AFR
rs75778090	rs75778090	chr1:37471780	1	1	LINC01137	ENSG00000233621.1	Heart - Left Ventricle	C=0.96	T=0.04	-0.480331	2.19e-06	AFR
rs75778090	rs12408993	chr1:37477488	0.9425	0.980327	LINC01137	ENSG00000233621.1	Heart - Left Ventricle	C=0.959	G=0.041	-0.489865	5.17e-06	AFR
rs67631072	rs67631072	chr1:37996149	1	1	FHL3	ENSG00000183386.9	Heart - Left Ventricle	C=0.903	T=0.097	-0.212365	1.52e-13	AFR
rs67631072	rs67631072	chr1:37996149	1	1	SF3A3	ENSG00000183431.11	Heart - Left Ventricle	C=0.903	T=0.097	-0.339648	1.08e-21	AFR
rs1168113	rs1781206	chr1:62498243	0.839103	0.94215	DOCK7	ENSG00000116641.17	Heart - Left Ventricle	G=0.692	C=0.308	0.125948	1.45e-05	AFR
rs1168113	rs1168029	chr1:62503731	0.835873	0.942007	DOCK7	ENSG00000116641.17	Heart - Left Ventricle	G=0.692	A=0.308	0.125948	1.45e-05	AFR
rs1168113	rs60690678	chr1:62511887	0.842341	0.942291	DOCK7	ENSG00000116641.17	Heart - Left Ventricle	A=0.691	C=0.309	0.129446	9.76e-06	AFR
rs1168113	.	chr1:62514728	0.823036	0.944816	DOCK7	ENSG00000116641.17	Heart - Left Ventricle	ACA=0.697	-=0.303	0.125948	1.45e-05	AFR
rs1168113	rs58466922	chr1:62521618	0.826498	0.925174	DOCK7	ENSG00000116641.17	Heart - Left Ventricle	T=0.687	C=0.313	0.129446	9.76e-06	AFR
rs1168113	rs11577840	chr1:62525698	0.826498	0.925174	DOCK7	ENSG00000116641.17	Heart - Left Ventricle	T=0.687	C=0.313	0.129446	9.76e-06	AFR
rs1168113	rs12403207	chr1:62527949	0.826498	0.925174	DOCK7	ENSG00000116641.17	Heart - Left Ventricle	T=0.687	C=0.313	0.129446	9.76e-06	AFR
rs1168113	rs11207981	chr1:62540416	0.829636	0.928564	DOCK7	ENSG00000116641.17	Heart - Left Ventricle	C=0.688	A=0.312	0.129446	9.76e-06	AFR
rs1168113	rs1168021	chr1:62544229	0.829636	0.928564	DOCK7	ENSG00000116641.17	Heart - Left Ventricle	A=0.688	G=0.312	0.129446	9.76e-06	AFR
rs1168113	rs1781224	chr1:62544439	0.813488	0.930963	DOCK7	ENSG00000116641.17	Heart - Left Ventricle	G=0.693	C=0.307	0.129446	9.76e-06	AFR
rs1168113	rs11207986	chr1:62552499	0.835873	0.942007	DOCK7	ENSG00000116641.17	Heart - Left Ventricle	T=0.692	C=0.308	0.129446	9.76e-06	AFR
rs1168113	rs7519785	chr1:62554248	0.835873	0.942007	DOCK7	ENSG00000116641.17	Heart - Left Ventricle	G=0.692	A=0.308	0.129446	9.76e-06	AFR
rs1168113	rs2131925	chr1:62560271	0.83265	0.941864	DOCK7	ENSG00000116641.17	Heart - Left Ventricle	G=0.693	T=0.307	0.129446	9.76e-06	AFR
rs1168113	rs2131926	chr1:62560340	0.839103	0.94215	DOCK7	ENSG00000116641.17	Heart - Left Ventricle	C=0.692	T=0.308	0.129446	9.76e-06	AFR
rs1168113	rs17315771	chr1:62560758	0.839103	0.94215	DOCK7	ENSG00000116641.17	Heart - Left Ventricle	T=0.692	G=0.308	0.129446	9.76e-06	AFR
rs1168113	rs4329540	chr1:62561353	0.83265	0.941864	DOCK7	ENSG00000116641.17	Heart - Left Ventricle	C=0.693	T=0.307	0.129446	9.76e-06	AFR
rs1168113	rs4915621	chr1:62563762	0.83265	0.941864	DOCK7	ENSG00000116641.17	Heart - Left Ventricle	A=0.693	G=0.307	0.129446	9.76e-06	AFR
rs1168113	rs9729495	chr1:62565945	0.839103	0.94215	DOCK7	ENSG00000116641.17	Heart - Left Ventricle	A=0.692	C=0.308	0.129446	9.76e-06	AFR
rs1168113	rs10889344	chr1:62568270	0.816639	0.941137	DOCK7	ENSG00000116641.17	Heart - Left Ventricle	T=0.697	C=0.303	0.127934	1.23e-05	AFR
rs1168113	rs6696502	chr1:62573862	0.829433	0.94172	DOCK7	ENSG00000116641.17	Heart - Left Ventricle	C=0.694	T=0.306	0.129446	9.76e-06	AFR
rs1168113	rs11207990	chr1:62575415	0.835873	0.942007	DOCK7	ENSG00000116641.17	Heart - Left Ventricle	T=0.692	C=0.308	0.129446	9.76e-06	AFR
rs1168113	rs1472257	chr1:62576455	0.829433	0.94172	DOCK7	ENSG00000116641.17	Heart - Left Ventricle	A=0.694	G=0.306	0.129446	9.76e-06	AFR
rs1168113	rs57364361	chr1:62579835	0.826272	0.934918	DOCK7	ENSG00000116641.17	Heart - Left Ventricle	A=0.692	C=0.308	0.129446	9.76e-06	AFR
rs1168113	rs1748200	chr1:62580368	0.816639	0.941137	DOCK7	ENSG00000116641.17	Heart - Left Ventricle	T=0.697	C=0.303	0.129446	9.76e-06	AFR
rs1168113	rs60129259	chr1:62580907	0.835873	0.942007	DOCK7	ENSG00000116641.17	Heart - Left Ventricle	C=0.692	A=0.308	0.129446	9.76e-06	AFR
rs1168113	rs58868217	chr1:62583922	0.842341	0.942291	DOCK7	ENSG00000116641.17	Heart - Left Ventricle	C=0.309	G=0.691	-0.129446	9.76e-06	AFR
rs1168113	rs61448381	chr1:62590441	0.842341	0.942291	DOCK7	ENSG00000116641.17	Heart - Left Ventricle	G=0.309	A=0.691	-0.129446	9.76e-06	AFR
rs1168113	rs111259730	chr1:62590999	0.842341	0.942291	DOCK7	ENSG00000116641.17	Heart - Left Ventricle	G=0.309	A=0.691	-0.129446	9.76e-06	AFR
rs1168113	rs57879189	chr1:62591465	0.839141	0.938834	DOCK7	ENSG00000116641.17	Heart - Left Ventricle	T=0.31	C=0.69	-0.129446	9.76e-06	AFR
rs1168113	rs58731984	chr1:62594640	0.842341	0.942291	DOCK7	ENSG00000116641.17	Heart - Left Ventricle	A=0.309	C=0.691	-0.124434	2.13e-05	AFR
rs1168113	rs6675401	chr1:62608304	0.842341	0.942291	DOCK7	ENSG00000116641.17	Heart - Left Ventricle	C=0.309	T=0.691	-0.129446	9.76e-06	AFR
rs1168113	rs6678483	chr1:62608771	0.842341	0.942291	DOCK7	ENSG00000116641.17	Heart - Left Ventricle	C=0.309	A=0.691	-0.129446	9.76e-06	AFR
rs1168113	rs58279957	chr1:62610155	0.835873	0.942007	DOCK7	ENSG00000116641.17	Heart - Left Ventricle	G=0.308	A=0.692	-0.129446	9.76e-06	AFR
rs1168113	rs10889349	chr1:62616248	0.816639	0.941137	DOCK7	ENSG00000116641.17	Heart - Left Ventricle	A=0.303	G=0.697	-0.129446	9.76e-06	AFR
rs1168113	rs61775943	chr1:62618359	0.842341	0.942291	DOCK7	ENSG00000116641.17	Heart - Left Ventricle	G=0.309	A=0.691	-0.129446	9.76e-06	AFR
rs1168113	rs10889350	chr1:62619595	0.842341	0.942291	DOCK7	ENSG00000116641.17	Heart - Left Ventricle	C=0.309	T=0.691	-0.129446	9.76e-06	AFR
rs1168113	rs56768103	chr1:62627946	0.845585	0.942432	DOCK7	ENSG00000116641.17	Heart - Left Ventricle	C=0.31	T=0.69	-0.129446	9.76e-06	AFR
rs1168113	rs61615178	chr1:62630040	0.826311	0.951813	DOCK7	ENSG00000116641.17	Heart - Left Ventricle	C=0.301	T=0.699	-0.129446	9.76e-06	AFR
rs1168113	rs12025800	chr1:62631110	0.835873	0.942007	DOCK7	ENSG00000116641.17	Heart - Left Ventricle	C=0.308	G=0.692	-0.129446	9.76e-06	AFR
rs1168113	.	chr1:62631753	0.835873	0.942007	DOCK7	ENSG00000116641.17	Heart - Left Ventricle	-=0.308	G=0.692	-0.129446	9.76e-06	AFR
rs1168113	rs57118311	chr1:62632970	0.835873	0.942007	DOCK7	ENSG00000116641.17	Heart - Left Ventricle	A=0.308	C=0.692	-0.129446	9.76e-06	AFR
rs1168113	rs4348756	chr1:62633906	0.835873	0.942007	DOCK7	ENSG00000116641.17	Heart - Left Ventricle	G=0.308	A=0.692	-0.129446	9.76e-06	AFR
rs1168113	rs6657050	chr1:62639582	0.842341	0.942291	DOCK7	ENSG00000116641.17	Heart - Left Ventricle	A=0.309	G=0.691	-0.129446	9.76e-06	AFR
rs1168113	rs60594883	chr1:62641096	0.842341	0.942291	DOCK7	ENSG00000116641.17	Heart - Left Ventricle	C=0.309	A=0.691	-0.129446	9.76e-06	AFR
rs1168113	rs17387927	chr1:62642703	0.829568	0.955407	DOCK7	ENSG00000116641.17	Heart - Left Ventricle	A=0.3	G=0.7	-0.129446	9.76e-06	AFR
rs1168113	rs202150750	chr1:62650370	0.845556	0.945765	DOCK7	ENSG00000116641.17	Heart - Left Ventricle	A=0.692	-=0.308	0.129446	9.76e-06	AFR
rs1168113	rs35219960	chr1:62650556	0.845556	0.945765	DOCK7	ENSG00000116641.17	Heart - Left Ventricle	G=0.692	A=0.308	0.129446	9.76e-06	AFR
rs1168113	rs1168097	chr1:62654700	0.845556	0.945765	DOCK7	ENSG00000116641.17	Heart - Left Ventricle	C=0.692	T=0.308	0.127395	1.35e-05	AFR
rs1168113	rs1748198	chr1:62655623	0.845556	0.945765	DOCK7	ENSG00000116641.17	Heart - Left Ventricle	G=0.692	A=0.308	0.129446	9.76e-06	AFR
rs1168113	rs1168099	chr1:62657188	0.845556	0.945765	DOCK7	ENSG00000116641.17	Heart - Left Ventricle	C=0.692	A=0.308	0.129446	9.76e-06	AFR
rs1168113	rs17387983	chr1:62662034	0.823036	0.944816	DOCK7	ENSG00000116641.17	Heart - Left Ventricle	C=0.697	T=0.303	0.129446	9.76e-06	AFR
rs1168113	rs56614226	chr1:62662410	0.83276	0.955519	DOCK7	ENSG00000116641.17	Heart - Left Ventricle	C=0.699	T=0.301	0.129446	9.76e-06	AFR
rs1168113	rs17316051	chr1:62665320	0.845556	0.945765	DOCK7	ENSG00000116641.17	Heart - Left Ventricle	G=0.692	A=0.308	0.129446	9.76e-06	AFR
rs1168113	rs1168132	chr1:62667797	0.832789	0.931971	DOCK7	ENSG00000116641.17	Heart - Left Ventricle	T=0.689	A=0.311	0.129446	9.76e-06	AFR
rs1168113	rs1168128	chr1:62670175	0.829636	0.928564	DOCK7	ENSG00000116641.17	Heart - Left Ventricle	C=0.688	G=0.312	0.129446	9.76e-06	AFR
rs7547570	rs7547570	chr1:66542812	1	1	SGIP1	ENSG00000118473.21	Heart - Left Ventricle	G=0.509	A=0.491	0.43842	4.72e-16	AFR
rs6679817	rs6679817	chr1:88897581	1	1	KYAT3	ENSG00000137944.17	Heart - Left Ventricle	C=0.979	T=0.021	-0.162483	4.55e-05	AFR
rs6679817	rs57477058	chr1:88910653	0.809605	0.963398	KYAT3	ENSG00000137944.17	Heart - Left Ventricle	G=0.976	C=0.024	-0.164494	3.71e-05	AFR
rs6679817	rs56710209	chr1:88913204	0.809605	0.963398	KYAT3	ENSG00000137944.17	Heart - Left Ventricle	G=0.976	A=0.024	-0.164494	3.71e-05	AFR
rs519989	rs17443358	chr1:89757841	1	1	RP5-943J3.1	ENSG00000231613.1	Heart - Left Ventricle	C=0.933	A=0.067	-0.413861	1.71e-11	AFR
rs12743267	rs57696138	chr1:94783750	1	1	SLC44A3	ENSG00000143036.16	Heart - Left Ventricle	C=0.923	T=0.077	-0.421556	2.61e-14	AFR
rs12743267	rs57696138	chr1:94783750	1	1	SLC44A3-AS1	ENSG00000224081.8	Heart - Left Ventricle	C=0.923	T=0.077	-0.256367	1.02e-06	AFR
rs17358800	rs67330514	chr1:110231347	0.835043	0.973171	PROK1	ENSG00000143125.5	Heart - Left Ventricle	G=0.932	C=0.068	0.264662	8.16e-06	AFR
rs17358800	rs12729309	chr1:110234137	0.890041	0.986618	PROK1	ENSG00000143125.5	Heart - Left Ventricle	A=0.934	G=0.066	0.27073	5.16e-06	AFR
rs9428221	rs58286437	chr1:115757516	1	1	CASQ2	ENSG00000118729.11	Heart - Left Ventricle	A=0.883	G=0.117	-0.0982545	1.37e-06	AFR
rs9428221	rs61113623	chr1:115757981	0.970974	0.98538	CASQ2	ENSG00000118729.11	Heart - Left Ventricle	G=0.883	A=0.117	-0.0988792	1.09e-06	AFR
rs9428221	rs56771434	chr1:115759971	0.985405	1	CASQ2	ENSG00000118729.11	Heart - Left Ventricle	C=0.884	T=0.116	-0.0988792	1.09e-06	AFR
rs9428221	rs9428090	chr1:115765225	0.985405	1	CASQ2	ENSG00000118729.11	Heart - Left Ventricle	G=0.884	A=0.116	-0.0977481	1.38e-06	AFR
rs9428221	rs9428227	chr1:115766579	0.963696	0.985285	CASQ2	ENSG00000118729.11	Heart - Left Ventricle	C=0.883	T=0.117	-0.099439	9.8e-07	AFR
rs956796	rs956796	chr1:150213795	1	1	MRPS21	ENSG00000266472.5	Heart - Left Ventricle	G=0.994	A=0.006	-0.170721	0.000125071	AFR
rs956796	rs956796	chr1:150213795	1	1	FALEC	ENSG00000228126.1	Heart - Left Ventricle	G=0.994	A=0.006	0.381934	3.7e-05	AFR
rs6693567	rs59833183	chr1:150538184	1	1	MRPS21	ENSG00000266472.5	Heart - Left Ventricle	C=0.155	T=0.845	0.189007	1.5e-08	AFR
rs6693567	rs59833183	chr1:150538184	1	1	TARS2	ENSG00000143374.16	Heart - Left Ventricle	C=0.155	T=0.845	-0.111928	2.59e-05	AFR
rs4971101	rs59199687	chr1:155183255	0.969385	0.994786	GBAP1	ENSG00000160766.14	Heart - Left Ventricle	G=0.823	A=0.177	-0.397517	5.39e-26	AFR
rs4971101	rs59199687	chr1:155183255	0.969385	0.994786	EFNA1	ENSG00000169242.11	Heart - Left Ventricle	G=0.823	A=0.177	-0.136081	5.6e-05	AFR
rs4971101	rs4971101	chr1:155185159	1	1	EFNA1	ENSG00000169242.11	Heart - Left Ventricle	A=0.18	G=0.82	0.135375	6.62e-05	AFR
rs4971101	rs4971101	chr1:155185159	1	1	GBAP1	ENSG00000160766.14	Heart - Left Ventricle	A=0.18	G=0.82	0.399789	4.51e-26	AFR
rs4971101	rs7366775	chr1:155199139	0.95492	0.989701	EFNA1	ENSG00000169242.11	Heart - Left Ventricle	G=0.816	A=0.184	-0.130676	0.000106489	AFR
rs4971101	rs7366775	chr1:155199139	0.95492	0.989701	GBAP1	ENSG00000160766.14	Heart - Left Ventricle	G=0.816	A=0.184	-0.398514	2.7e-26	AFR
rs4971101	rs423144	chr1:155199564	0.95492	0.989701	EFNA1	ENSG00000169242.11	Heart - Left Ventricle	G=0.816	T=0.184	-0.130676	0.000106489	AFR
rs4971101	rs423144	chr1:155199564	0.95492	0.989701	GBAP1	ENSG00000160766.14	Heart - Left Ventricle	G=0.816	T=0.184	-0.398514	2.7e-26	AFR
rs4971101	rs386556537	chr1:155204315	0.940234	0.984537	GBAP1	ENSG00000160766.14	Heart - Left Ventricle	C=0.815	T=0.185	-0.406045	7.89e-27	AFR
rs1925950	rs59774808	chr1:156460957	0.951066	0.991557	MEF2D	ENSG00000116604.17	Heart - Left Ventricle	C=0.757	T=0.243	-0.136109	3.39e-06	AFR
rs1925950	rs61666434	chr1:156464911	0.967144	0.995787	MEF2D	ENSG00000116604.17	Heart - Left Ventricle	G=0.758	T=0.242	-0.150573	7.98e-08	AFR
rs1925950	rs6700679	chr1:156473164	1	1	MEF2D	ENSG00000116604.17	Heart - Left Ventricle	C=0.763	T=0.237	-0.150573	7.98e-08	AFR
rs1925950	rs2274316	chr1:156476450	0.995816	1	MEF2D	ENSG00000116604.17	Heart - Left Ventricle	C=0.764	A=0.236	-0.150573	7.98e-08	AFR
rs1925950	rs60513632	chr1:156476658	1	1	MEF2D	ENSG00000116604.17	Heart - Left Ventricle	C=0.763	T=0.237	-0.150573	7.98e-08	AFR
rs1925950	rs17854880	chr1:156477111	1	1	MEF2D	ENSG00000116604.17	Heart - Left Ventricle	T=0.763	C=0.237	-0.150573	7.98e-08	AFR
rs1925950	rs57891153	chr1:156478417	0.995825	1	MEF2D	ENSG00000116604.17	Heart - Left Ventricle	T=0.762	G=0.238	-0.150573	7.98e-08	AFR
rs1925950	rs6658120	chr1:156478634	1	1	MEF2D	ENSG00000116604.17	Heart - Left Ventricle	G=0.763	C=0.237	-0.150573	7.98e-08	AFR
rs1925950	rs17854879	chr1:156480948	1	1	MEF2D	ENSG00000116604.17	Heart - Left Ventricle	G=0.763	A=0.237	-0.150573	7.98e-08	AFR
rs1925950	rs3790454	chr1:156481557	0.995825	1	MEF2D	ENSG00000116604.17	Heart - Left Ventricle	T=0.762	G=0.238	-0.150573	7.98e-08	AFR
rs1925950	rs60637433	chr1:156483455	0.995816	1	MEF2D	ENSG00000116604.17	Heart - Left Ventricle	T=0.764	A=0.236	-0.150573	7.98e-08	AFR
rs1925950	rs60038314	chr1:156483649	0.991642	0.995812	MEF2D	ENSG00000116604.17	Heart - Left Ventricle	C=0.763	T=0.237	-0.150573	7.98e-08	AFR
rs1925950	rs17388864	chr1:156485381	0.995816	1	MEF2D	ENSG00000116604.17	Heart - Left Ventricle	G=0.764	A=0.236	-0.150573	7.98e-08	AFR
rs1925950	rs59800419	chr1:156486509	1	1	MEF2D	ENSG00000116604.17	Heart - Left Ventricle	C=0.763	T=0.237	-0.148532	1.26e-07	AFR
rs1925950	rs3790457	chr1:156489048	1	1	MEF2D	ENSG00000116604.17	Heart - Left Ventricle	C=0.763	T=0.237	-0.150573	7.98e-08	AFR
rs1925950	rs57739806	chr1:156489743	0.995825	1	MEF2D	ENSG00000116604.17	Heart - Left Ventricle	C=0.762	T=0.238	-0.150573	7.98e-08	AFR
rs1925950	rs17384787	chr1:156491915	0.979277	0.9958	MEF2D	ENSG00000116604.17	Heart - Left Ventricle	A=0.761	T=0.239	-0.152037	5.58e-08	AFR
rs1925950	rs10908504	chr1:156494637	0.833434	0.991269	MEF2D	ENSG00000116604.17	Heart - Left Ventricle	C=0.732	A=0.268	-0.148632	1.17e-07	AFR
rs1925950	rs57598473	chr1:156496907	0.979151	0.991597	MEF2D	ENSG00000116604.17	Heart - Left Ventricle	G=0.764	A=0.236	-0.151611	6.85e-08	AFR
rs1925950	rs60685730	chr1:156503322	0.939382	0.991532	MEF2D	ENSG00000116604.17	Heart - Left Ventricle	C=0.755	G=0.245	-0.154118	4.86e-08	AFR
rs72717048	rs114693598	chr1:161530922	1	1	HSPA7	ENSG00000225217.1	Heart - Left Ventricle	G=0.998	T=0.002	-0.671445	2.04e-09	AFR
rs72717048	rs114693598	chr1:161530922	1	1	FCGR2C	ENSG00000244682.7	Heart - Left Ventricle	G=0.998	T=0.002	-0.705495	1.36e-12	AFR
rs72717048	rs72717048	chr1:161531006	1	1	HSPA7	ENSG00000225217.1	Heart - Left Ventricle	C=0.998	G=0.002	-0.672746	2.5e-10	AFR
rs72717048	rs72717048	chr1:161531006	1	1	FCGR2C	ENSG00000244682.7	Heart - Left Ventricle	C=0.998	G=0.002	-0.710002	5.15e-14	AFR
rs72717048	rs72717048	chr1:161531006	1	1	RP11-122G18.11	ENSG00000283317.1	Heart - Left Ventricle	C=0.998	G=0.002	-0.557749	4.11e-07	AFR
rs72717048	rs144126567	chr1:161540726	1	1	RP11-122G18.11	ENSG00000283317.1	Heart - Left Ventricle	C=0.998	G=0.002	-0.538622	1.02e-06	AFR
rs72717048	rs144126567	chr1:161540726	1	1	HSPA7	ENSG00000225217.1	Heart - Left Ventricle	C=0.998	G=0.002	-0.65704	6.62e-10	AFR
rs72717048	rs144126567	chr1:161540726	1	1	FCGR2C	ENSG00000244682.7	Heart - Left Ventricle	C=0.998	G=0.002	-0.702515	9.52e-14	AFR
rs72717048	rs115383270	chr1:161561550	1	1	FCGR2C	ENSG00000244682.7	Heart - Left Ventricle	G=0.998	A=0.002	-0.708441	2.77e-13	AFR
rs72717048	rs115383270	chr1:161561550	1	1	RP11-122G18.11	ENSG00000283317.1	Heart - Left Ventricle	G=0.998	A=0.002	-0.569418	4.67e-07	AFR
rs72717048	rs115383270	chr1:161561550	1	1	HSPA7	ENSG00000225217.1	Heart - Left Ventricle	G=0.998	A=0.002	-0.659459	1.64e-09	AFR
rs72717048	rs115566966	chr1:161594316	1	1	RP11-122G18.11	ENSG00000283317.1	Heart - Left Ventricle	G=0.998	A=0.002	-0.560646	5.84e-06	AFR
rs72717048	rs115566966	chr1:161594316	1	1	FCGR2C	ENSG00000244682.7	Heart - Left Ventricle	G=0.998	A=0.002	-0.720909	1.23e-11	AFR
rs72717048	rs115566966	chr1:161594316	1	1	HSPA7	ENSG00000225217.1	Heart - Left Ventricle	G=0.998	A=0.002	-0.699836	4.69e-09	AFR
rs6700241	rs2099684	chr1:161530340	0.921848	0.963079	FCGR2C	ENSG00000244682.7	Heart - Left Ventricle	A=0.855	G=0.145	-0.329925	1.01e-10	AFR
rs6700241	rs2099684	chr1:161530340	0.921848	0.963079	HSPA7	ENSG00000225217.1	Heart - Left Ventricle	A=0.855	G=0.145	-0.377272	2.82e-11	AFR
rs6700241	rs10919543	chr1:161538827	0.922716	0.975298	HSPA7	ENSG00000225217.1	Heart - Left Ventricle	A=0.852	G=0.148	-0.384748	1.83e-11	AFR
rs6700241	rs10919543	chr1:161538827	0.922716	0.975298	FCGR2C	ENSG00000244682.7	Heart - Left Ventricle	A=0.852	G=0.148	-0.332388	1.18e-10	AFR
rs6700241	rs386424655	chr1:161538973	0.917151	0.975276	HSPA7	ENSG00000225217.1	Heart - Left Ventricle	T=0.852	C=0.148	-0.384748	1.83e-11	AFR
rs6700241	rs386424655	chr1:161538973	0.917151	0.975276	FCGR2C	ENSG00000244682.7	Heart - Left Ventricle	T=0.852	C=0.148	-0.332388	1.18e-10	AFR
rs3934467	rs10127719	chr1:162186380	0.807387	0.918909	C1orf226	ENSG00000239887.4	Heart - Left Ventricle	T=0.669	C=0.331	0.25688	1.08e-07	AFR
rs3934467	rs10127719	chr1:162186380	0.807387	0.918909	NOS1AP	ENSG00000198929.12	Heart - Left Ventricle	T=0.669	C=0.331	0.201941	6.8e-06	AFR
rs3934467	rs1415255	chr1:162190601	0.835671	0.936465	NOS1AP	ENSG00000198929.12	Heart - Left Ventricle	C=0.668	G=0.332	0.201941	6.8e-06	AFR
rs3934467	rs1415255	chr1:162190601	0.835671	0.936465	C1orf226	ENSG00000239887.4	Heart - Left Ventricle	C=0.668	G=0.332	0.25688	1.08e-07	AFR
rs3934467	rs72633699	chr1:162195379	0.901093	0.985752	NOS1AP	ENSG00000198929.12	Heart - Left Ventricle	C=0.662	T=0.338	0.217866	8.99e-07	AFR
rs3934467	rs72633699	chr1:162195379	0.901093	0.985752	C1orf226	ENSG00000239887.4	Heart - Left Ventricle	C=0.662	T=0.338	0.248538	2.22e-07	AFR
rs3934467	rs12567315	chr1:162196856	0.904528	0.989302	NOS1AP	ENSG00000198929.12	Heart - Left Ventricle	G=0.661	A=0.339	0.236117	5.84e-09	AFR
rs3934467	rs12567315	chr1:162196856	0.904528	0.989302	C1orf226	ENSG00000239887.4	Heart - Left Ventricle	G=0.661	A=0.339	0.238509	6.53e-08	AFR
rs3934467	rs6692381	chr1:162198094	0.904528	0.989302	NOS1AP	ENSG00000198929.12	Heart - Left Ventricle	C=0.661	T=0.339	0.236117	5.84e-09	AFR
rs3934467	rs6692381	chr1:162198094	0.904528	0.989302	C1orf226	ENSG00000239887.4	Heart - Left Ventricle	C=0.661	T=0.339	0.238509	6.53e-08	AFR
rs3934467	rs6667431	chr1:162198131	0.904528	0.989302	C1orf226	ENSG00000239887.4	Heart - Left Ventricle	G=0.661	A=0.339	0.238509	6.53e-08	AFR
rs3934467	rs6667431	chr1:162198131	0.904528	0.989302	NOS1AP	ENSG00000198929.12	Heart - Left Ventricle	G=0.661	A=0.339	0.236117	5.84e-09	AFR
rs3934467	rs10918856	chr1:162198839	0.945628	0.985977	C1orf226	ENSG00000239887.4	Heart - Left Ventricle	C=0.673	G=0.327	0.238509	6.53e-08	AFR
rs3934467	rs10918856	chr1:162198839	0.945628	0.985977	NOS1AP	ENSG00000198929.12	Heart - Left Ventricle	C=0.673	G=0.327	0.236117	5.84e-09	AFR
rs3934467	rs4306106	chr1:162202204	0.932408	0.982431	C1orf226	ENSG00000239887.4	Heart - Left Ventricle	G=0.671	A=0.329	0.2357	8.97e-08	AFR
rs3934467	rs4306106	chr1:162202204	0.932408	0.982431	NOS1AP	ENSG00000198929.12	Heart - Left Ventricle	G=0.671	A=0.329	0.237268	4.58e-09	AFR
rs3934467	rs10800352	chr1:162202899	0.932408	0.982431	NOS1AP	ENSG00000198929.12	Heart - Left Ventricle	A=0.671	G=0.329	0.237268	4.58e-09	AFR
rs3934467	rs10800352	chr1:162202899	0.932408	0.982431	C1orf226	ENSG00000239887.4	Heart - Left Ventricle	A=0.671	G=0.329	0.2357	8.97e-08	AFR
rs3934467	rs4480335	chr1:162203587	0.932408	0.982431	C1orf226	ENSG00000239887.4	Heart - Left Ventricle	A=0.671	C=0.329	0.2357	8.97e-08	AFR
rs3934467	rs4480335	chr1:162203587	0.932408	0.982431	NOS1AP	ENSG00000198929.12	Heart - Left Ventricle	A=0.671	C=0.329	0.237268	4.58e-09	AFR
rs3934467	rs6696759	chr1:162209691	0.955549	0.986024	C1orf226	ENSG00000239887.4	Heart - Left Ventricle	C=0.675	T=0.325	0.238509	6.53e-08	AFR
rs3934467	rs6696759	chr1:162209691	0.955549	0.986024	NOS1AP	ENSG00000198929.12	Heart - Left Ventricle	C=0.675	T=0.325	0.236117	5.84e-09	AFR
rs3934467	rs59033024	chr1:162210666	0.98283	1	C1orf226	ENSG00000239887.4	Heart - Left Ventricle	G=0.675	A=0.325	0.244173	3.01e-08	AFR
rs3934467	rs59033024	chr1:162210666	0.98283	1	NOS1AP	ENSG00000198929.12	Heart - Left Ventricle	G=0.675	A=0.325	0.233895	8.11e-09	AFR
rs3934467	rs12027785	chr1:162211355	0.975974	0.996506	C1orf226	ENSG00000239887.4	Heart - Left Ventricle	T=0.675	A=0.325	0.238197	5.55e-08	AFR
rs3934467	rs12027785	chr1:162211355	0.975974	0.996506	NOS1AP	ENSG00000198929.12	Heart - Left Ventricle	T=0.675	A=0.325	0.232888	7.63e-09	AFR
rs3934467	rs3934467	chr1:162212887	1	1	C1orf226	ENSG00000239887.4	Heart - Left Ventricle	C=0.679	T=0.321	0.248639	1.48e-08	AFR
rs3934467	rs3934467	chr1:162212887	1	1	NOS1AP	ENSG00000198929.12	Heart - Left Ventricle	C=0.679	T=0.321	0.228037	1.8e-08	AFR
rs3934467	rs4657173	chr1:162215756	0.933083	0.992925	C1orf226	ENSG00000239887.4	Heart - Left Ventricle	G=0.667	T=0.333	0.237017	6.62e-08	AFR
rs3934467	rs4657173	chr1:162215756	0.933083	0.992925	NOS1AP	ENSG00000198929.12	Heart - Left Ventricle	G=0.667	T=0.333	0.217106	8.21e-08	AFR
rs3934467	rs4391647	chr1:162217141	0.955672	0.989494	C1orf226	ENSG00000239887.4	Heart - Left Ventricle	A=0.673	G=0.327	0.242738	3.51e-08	AFR
rs3934467	rs4391647	chr1:162217141	0.955672	0.989494	NOS1AP	ENSG00000198929.12	Heart - Left Ventricle	A=0.673	G=0.327	0.227082	2.18e-08	AFR
rs3934467	rs12124745	chr1:162223429	0.919334	0.97887	C1orf226	ENSG00000239887.4	Heart - Left Ventricle	G=0.67	C=0.33	0.24549	2.54e-08	AFR
rs3934467	rs12124745	chr1:162223429	0.919334	0.97887	NOS1AP	ENSG00000198929.12	Heart - Left Ventricle	G=0.67	C=0.33	0.225823	2.77e-08	AFR
rs3934467	rs111191699	chr1:162225948	0.929395	0.985897	C1orf226	ENSG00000239887.4	Heart - Left Ventricle	T=0.669	G=0.331	0.242738	3.51e-08	AFR
rs3934467	rs111191699	chr1:162225948	0.929395	0.985897	NOS1AP	ENSG00000198929.12	Heart - Left Ventricle	T=0.669	G=0.331	0.227082	2.18e-08	AFR
rs3934467	rs12123267	chr1:162229561	0.88968	0.961305	C1orf226	ENSG00000239887.4	Heart - Left Ventricle	C=0.67	T=0.33	0.248093	2.05e-08	AFR
rs3934467	rs12123267	chr1:162229561	0.88968	0.961305	NOS1AP	ENSG00000198929.12	Heart - Left Ventricle	C=0.67	T=0.33	0.223858	4.25e-08	AFR
rs3934467	.	chr1:162232758	0.850153	0.960728	NOS1AP	ENSG00000198929.12	Heart - Left Ventricle	TATTATGTACC=0.661	-=0.339	0.222164	3.67e-08	AFR
rs3934467	.	chr1:162232758	0.850153	0.960728	C1orf226	ENSG00000239887.4	Heart - Left Ventricle	TATTATGTACC=0.661	-=0.339	0.239094	4.68e-08	AFR
rs3934467	rs10753778	chr1:162233796	0.899596	0.968304	NOS1AP	ENSG00000198929.12	Heart - Left Ventricle	A=0.67	G=0.33	0.225125	3.35e-08	AFR
rs3934467	rs10753778	chr1:162233796	0.899596	0.968304	C1orf226	ENSG00000239887.4	Heart - Left Ventricle	A=0.67	G=0.33	0.2453	2.85e-08	AFR
rs11803833	rs11803833	chr1:166844696	1	1	DUTP6	ENSG00000225171.2	Heart - Left Ventricle	C=0.263	A=0.737	0.312455	2.39e-08	AFR
rs606149	rs17547981	chr1:193953123	0.801382	1	B3GALT2	ENSG00000162630.5	Heart - Left Ventricle	A=0.936	G=0.064	-0.113628	4.5e-06	AFR
rs6677960	rs12025671	chr1:219593127	0.904095	0.987567	ZC3H11B	ENSG00000215817.5	Heart - Left Ventricle	T=0.738	C=0.262	-0.203975	5.34e-05	AFR
rs6677960	rs6682581	chr1:219593390	0.92218	0.98763	ZC3H11B	ENSG00000215817.5	Heart - Left Ventricle	G=0.742	A=0.258	-0.203975	5.34e-05	AFR
rs6677960	rs113522281	chr1:219595799	0.921833	0.98354	ZC3H11B	ENSG00000215817.5	Heart - Left Ventricle	C=0.743	T=0.257	-0.205956	4.37e-05	AFR
rs6677960	rs12033783	chr1:219603154	0.845592	0.983163	ZC3H11B	ENSG00000215817.5	Heart - Left Ventricle	A=0.727	G=0.273	-0.206823	4.33e-05	AFR
rs6677960	rs58550395	chr1:219604379	0.845592	0.983163	ZC3H11B	ENSG00000215817.5	Heart - Left Ventricle	C=0.727	A=0.273	-0.203975	5.34e-05	AFR
rs6677960	rs148795524	chr1:219605617	0.910859	0.98349	ZC3H11B	ENSG00000215817.5	Heart - Left Ventricle	T=0.741	G=0.259	-0.203975	5.34e-05	AFR
rs2642438	rs61416577	chr1:220796686	1	1	2023-03-01	ENSG00000186205.12	Heart - Left Ventricle	A=0.049	G=0.951	0.342771	3.42e-07	AFR
rs2642438	rs76240895	chr1:220800419	0.906827	0.967585	2023-03-01	ENSG00000186205.12	Heart - Left Ventricle	-=0.051	AAGC=0.949	0.317361	2.34e-06	AFR
rs2807835	rs2807835	chr1:220797706	1	1	LINC01352	ENSG00000238078.1	Heart - Left Ventricle	G=0.545	T=0.455	0.319447	5.02e-06	AFR
rs2807835	rs2807835	chr1:220797706	1	1	RP11-295M18.6	ENSG00000272823.1	Heart - Left Ventricle	G=0.545	T=0.455	0.457922	6.45e-12	AFR
rs2807835	rs2807835	chr1:220797706	1	1	2023-03-02	ENSG00000117791.15	Heart - Left Ventricle	G=0.545	T=0.455	0.285976	1.47e-10	AFR
rs2807835	rs2807835	chr1:220797706	1	1	2023-03-01	ENSG00000186205.12	Heart - Left Ventricle	G=0.545	T=0.455	0.879324	7.12e-58	AFR
rs2807835	rs2807835	chr1:220797706	1	1	C1orf115	ENSG00000162817.6	Heart - Left Ventricle	G=0.545	T=0.455	0.301331	4.8e-15	AFR
rs2807835	rs2807835	chr1:220797706	1	1	HLX	ENSG00000136630.12	Heart - Left Ventricle	G=0.545	T=0.455	0.164908	3.03e-05	AFR
rs12049351	rs58080257	chr1:229582254	1	1	HMGN2P19	ENSG00000229367.1	Heart - Left Ventricle	C=0.678	G=0.322	0.53945	1.76e-14	AFR
rs9432148	rs17710781	chr1:230277567	1	1	GALNT2	ENSG00000143641.9	Heart - Left Ventricle	T=0.677	C=0.323	0.17421	8.19e-08	AFR
rs9432148	rs2273967	chr1:230279547	0.893057	1	GALNT2	ENSG00000143641.9	Heart - Left Ventricle	C=0.701	T=0.299	0.169368	2.29e-07	AFR
rs12741781	rs12744216	chr1:243239991	0.812498	0.926047	SDCCAG8	ENSG00000054282.15	Heart - Left Ventricle	G=0.79	A=0.21	0.247568	1.68e-07	AFR
rs12741781	rs12744216	chr1:243239991	0.812498	0.926047	CEP170	ENSG00000143702.15	Heart - Left Ventricle	G=0.79	A=0.21	0.149319	1.22e-05	AFR
rs12741781	rs6689352	chr1:243244480	0.829286	0.9271	CEP170	ENSG00000143702.15	Heart - Left Ventricle	C=0.787	T=0.213	0.149319	1.22e-05	AFR
rs12741781	rs6689352	chr1:243244480	0.829286	0.9271	SDCCAG8	ENSG00000054282.15	Heart - Left Ventricle	C=0.787	T=0.213	0.247568	1.68e-07	AFR
rs12741781	rs12749011	chr1:243245861	0.808582	0.921708	SDCCAG8	ENSG00000054282.15	Heart - Left Ventricle	C=0.789	T=0.211	0.247568	1.68e-07	AFR
rs12741781	rs12749011	chr1:243245861	0.808582	0.921708	CEP170	ENSG00000143702.15	Heart - Left Ventricle	C=0.789	T=0.211	0.149319	1.22e-05	AFR
rs12741781	rs201531735	chr1:243246624	0.812498	0.926047	SDCCAG8	ENSG00000054282.15	Heart - Left Ventricle	AGTT=0.79	-=0.21	0.247568	1.68e-07	AFR
rs12741781	rs201531735	chr1:243246624	0.812498	0.926047	CEP170	ENSG00000143702.15	Heart - Left Ventricle	AGTT=0.79	-=0.21	0.149319	1.22e-05	AFR
rs12741781	rs12097743	chr1:243248084	0.829286	0.9271	SDCCAG8	ENSG00000054282.15	Heart - Left Ventricle	G=0.787	C=0.213	0.247568	1.68e-07	AFR
rs12741781	rs12097743	chr1:243248084	0.829286	0.9271	CEP170	ENSG00000143702.15	Heart - Left Ventricle	G=0.787	C=0.213	0.149319	1.22e-05	AFR
rs12741781	rs12723863	chr1:243251389	0.808582	0.921708	CEP170	ENSG00000143702.15	Heart - Left Ventricle	A=0.789	G=0.211	0.149319	1.22e-05	AFR
rs12741781	rs12723863	chr1:243251389	0.808582	0.921708	SDCCAG8	ENSG00000054282.15	Heart - Left Ventricle	A=0.789	G=0.211	0.247568	1.68e-07	AFR
rs12741781	rs3904685	chr1:243251410	0.825363	0.922818	CEP170	ENSG00000143702.15	Heart - Left Ventricle	A=0.786	G=0.214	0.149319	1.22e-05	AFR
rs12741781	rs3904685	chr1:243251410	0.825363	0.922818	SDCCAG8	ENSG00000054282.15	Heart - Left Ventricle	A=0.786	G=0.214	0.247568	1.68e-07	AFR
rs12741781	rs6668649	chr1:243253490	0.829286	0.9271	SDCCAG8	ENSG00000054282.15	Heart - Left Ventricle	T=0.787	C=0.213	0.247568	1.68e-07	AFR
rs12741781	rs6668649	chr1:243253490	0.829286	0.9271	CEP170	ENSG00000143702.15	Heart - Left Ventricle	T=0.787	C=0.213	0.149319	1.22e-05	AFR
rs12741781	rs1256066946	chr1:243254525	0.808322	0.925779	SDCCAG8	ENSG00000054282.15	Heart - Left Ventricle	CAA=0.791	-=0.209	0.242916	3e-07	AFR
rs12741781	rs1256066946	chr1:243254525	0.808322	0.925779	CEP170	ENSG00000143702.15	Heart - Left Ventricle	CAA=0.791	-=0.209	0.143322	2.8e-05	AFR
rs12741781	rs200826175	chr1:243254530	0.808322	0.925779	SDCCAG8	ENSG00000054282.15	Heart - Left Ventricle	C=0.791	T=0.209	0.242916	3e-07	AFR
rs12741781	rs200826175	chr1:243254530	0.808322	0.925779	CEP170	ENSG00000143702.15	Heart - Left Ventricle	C=0.791	T=0.209	0.143322	2.8e-05	AFR
rs12741781	rs3897821	chr1:243257086	0.824147	0.947839	SDCCAG8	ENSG00000054282.15	Heart - Left Ventricle	A=0.795	G=0.205	0.253595	1.67e-07	AFR
rs12741781	rs7535162	chr1:243262387	0.819857	0.961055	SDCCAG8	ENSG00000054282.15	Heart - Left Ventricle	T=0.801	G=0.199	0.252394	2.92e-07	AFR
rs12741781	.	chr1:243263511	0.832482	0.975379	SDCCAG8	ENSG00000054282.15	Heart - Left Ventricle	CTT=0.803	-=0.197	0.254778	2.42e-07	AFR
rs12741781	.	chr1:243263511	0.832482	0.975379	CEP170	ENSG00000143702.15	Heart - Left Ventricle	CTT=0.803	-=0.197	0.142059	6.79e-05	AFR
rs12741781	rs12741781	chr1:243264850	1	1	SDCCAG8	ENSG00000054282.15	Heart - Left Ventricle	T=0.781	G=0.219	0.240815	7.52e-07	AFR
rs3007305	rs3007305	chr1:246699270	1	1	KIF28P	ENSG00000223519.7	Heart - Left Ventricle	C=0.967	G=0.033	0.252793	4.33e-05	AFR
rs7068966	rs35828869	chr10:12226538	0.990094	0.995035	CAMK1D	ENSG00000183049.12	Heart - Left Ventricle	G=0.812	A=0.188	-0.278697	1.5e-09	AFR
rs7068966	rs7897432	chr10:12226995	0.985189	0.99503	CAMK1D	ENSG00000183049.12	Heart - Left Ventricle	T=0.811	C=0.189	-0.297567	1.6e-10	AFR
rs7068966	rs17566555	chr10:12233948	1	1	CAMK1D	ENSG00000183049.12	Heart - Left Ventricle	G=0.812	A=0.188	-0.279797	4.26e-09	AFR
rs7068966	rs7068966	chr10:12235993	1	1	CAMK1D	ENSG00000183049.12	Heart - Left Ventricle	C=0.812	T=0.188	-0.288341	1.1e-09	AFR
rs7068966	rs17566646	chr10:12236022	1	1	CAMK1D	ENSG00000183049.12	Heart - Left Ventricle	T=0.812	A=0.188	-0.282934	1.85e-09	AFR
rs7068966	rs754454622	chr10:12243129	0.970364	0.989989	CAMK1D	ENSG00000183049.12	Heart - Left Ventricle	G=0.814	-=0.186	-0.291747	8.74e-10	AFR
rs7068966	rs1836089321	chr10:12243628	0.955663	0.984922	CAMK1D	ENSG00000183049.12	Heart - Left Ventricle	-=0.814	A=0.186	-0.291747	8.74e-10	AFR
rs7068966	rs2001546	chr10:12243736	0.960527	0.989907	CAMK1D	ENSG00000183049.12	Heart - Left Ventricle	A=0.815	T=0.185	-0.291747	8.74e-10	AFR
rs7068966	rs4469792	chr10:12246781	0.937118	0.980047	CAMK1D	ENSG00000183049.12	Heart - Left Ventricle	A=0.808	G=0.192	-0.291995	2.44e-10	AFR
rs7068966	rs11593214	chr10:12256596	0.880312	0.945231	CAMK1D	ENSG00000183049.12	Heart - Left Ventricle	G=0.81	C=0.19	-0.302371	4.51e-11	AFR
rs7090277	rs35828869	chr10:12226538	0.990094	0.995035	CAMK1D	ENSG00000183049.12	Heart - Left Ventricle	G=0.812	A=0.188	-0.278697	1.5e-09	AFR
rs7090277	rs7897432	chr10:12226995	0.985189	0.99503	CAMK1D	ENSG00000183049.12	Heart - Left Ventricle	T=0.811	C=0.189	-0.297567	1.6e-10	AFR
rs7090277	rs17566555	chr10:12233948	1	1	CAMK1D	ENSG00000183049.12	Heart - Left Ventricle	G=0.812	A=0.188	-0.279797	4.26e-09	AFR
rs7090277	rs7068966	chr10:12235993	1	1	CAMK1D	ENSG00000183049.12	Heart - Left Ventricle	C=0.812	T=0.188	-0.288341	1.1e-09	AFR
rs7090277	rs17566646	chr10:12236022	1	1	CAMK1D	ENSG00000183049.12	Heart - Left Ventricle	T=0.812	A=0.188	-0.282934	1.85e-09	AFR
rs7090277	rs754454622	chr10:12243129	0.970364	0.989989	CAMK1D	ENSG00000183049.12	Heart - Left Ventricle	G=0.814	-=0.186	-0.291747	8.74e-10	AFR
rs7090277	rs1836089321	chr10:12243628	0.955663	0.984922	CAMK1D	ENSG00000183049.12	Heart - Left Ventricle	-=0.814	A=0.186	-0.291747	8.74e-10	AFR
rs7090277	rs2001546	chr10:12243736	0.960527	0.989907	CAMK1D	ENSG00000183049.12	Heart - Left Ventricle	A=0.815	T=0.185	-0.291747	8.74e-10	AFR
rs7090277	rs4469792	chr10:12246781	0.937118	0.980047	CAMK1D	ENSG00000183049.12	Heart - Left Ventricle	A=0.808	G=0.192	-0.291995	2.44e-10	AFR
rs7090277	rs11593214	chr10:12256596	0.880312	0.945231	CAMK1D	ENSG00000183049.12	Heart - Left Ventricle	G=0.81	C=0.19	-0.302371	4.51e-11	AFR
rs7088591	.	chr10:57961069	0.981924	0.995434	TFAM	ENSG00000108064.10	Heart - Left Ventricle	AAAT=0.789	-=0.211	0.218823	6.96e-05	AFR
rs7088591	rs74928970	chr10:57963806	0.986435	0.995451	TFAM	ENSG00000108064.10	Heart - Left Ventricle	C=0.789	T=0.211	0.218823	6.96e-05	AFR
rs7088591	rs75768495	chr10:57964142	0.995471	1	TFAM	ENSG00000108064.10	Heart - Left Ventricle	C=0.789	T=0.211	0.218823	6.96e-05	AFR
rs7088591	rs59494719	chr10:57964350	1	1	TFAM	ENSG00000108064.10	Heart - Left Ventricle	A=0.788	G=0.212	0.218823	6.96e-05	AFR
rs7088591	rs7088591	chr10:57964643	1	1	TFAM	ENSG00000108064.10	Heart - Left Ventricle	A=0.788	T=0.212	0.218823	6.96e-05	AFR
rs7088591	rs7071195	chr10:57964703	1	1	TFAM	ENSG00000108064.10	Heart - Left Ventricle	C=0.788	T=0.212	0.218823	6.96e-05	AFR
rs7088591	.	chr10:57964803	0.995471	1	TFAM	ENSG00000108064.10	Heart - Left Ventricle	ACT=0.789	-=0.211	0.229884	2.81e-05	AFR
rs7088591	rs61028733	chr10:57965666	1	1	TFAM	ENSG00000108064.10	Heart - Left Ventricle	G=0.788	A=0.212	0.218823	6.96e-05	AFR
rs11000785	rs10762556	chr10:73709333	0.865572	0.941709	FUT11	ENSG00000196968.10	Heart - Left Ventricle	A=0.49	G=0.51	0.225175	9.69e-08	AFR
rs11000785	.	chr10:73714850	0.917987	0.990598	FUT11	ENSG00000196968.10	Heart - Left Ventricle	TT=0.513	-=0.487	0.234255	3e-08	AFR
rs11000785	rs4746143	chr10:73717540	0.937867	0.990699	FUT11	ENSG00000196968.10	Heart - Left Ventricle	A=0.508	G=0.492	0.234255	3e-08	AFR
rs11000785	rs3849968	chr10:73723834	0.937867	0.990699	FUT11	ENSG00000196968.10	Heart - Left Ventricle	A=0.508	C=0.492	0.234255	3e-08	AFR
rs11000785	rs2082377827	chr10:73727164	0.946515	0.990741	FUT11	ENSG00000196968.10	Heart - Left Ventricle	-=0.505	A=0.495	0.234255	3e-08	AFR
rs11000785	rs200686451	chr10:73744991	0.937867	0.990699	FUT11	ENSG00000196968.10	Heart - Left Ventricle	ACCT=0.508	-=0.492	0.234255	3e-08	AFR
rs11000785	rs10740417	chr10:73749561	0.943624	0.990727	FUT11	ENSG00000196968.10	Heart - Left Ventricle	G=0.506	T=0.494	0.234255	3e-08	AFR
rs11000785	rs11000765	chr10:73752694	0.946515	0.990741	FUT11	ENSG00000196968.10	Heart - Left Ventricle	G=0.505	C=0.495	0.234465	2.63e-08	AFR
rs11000785	rs11000765	chr10:73752694	0.946515	0.990741	PLAU	ENSG00000122861.15	Heart - Left Ventricle	G=0.505	C=0.495	-0.132331	0.000150159	AFR
rs11000785	rs75947160	chr10:73757699	0.926164	0.984498	FUT11	ENSG00000196968.10	Heart - Left Ventricle	-=0.508	CGAGAGGATTGATTGAGCC=0.492	0.237502	2.81e-08	AFR
rs11000785	rs67408117	chr10:73757700	0.852839	0.990233	FUT11	ENSG00000196968.10	Heart - Left Ventricle	T=0.531	C=0.469	0.231228	5.02e-08	AFR
rs11000785	rs10740418	chr10:73759564	0.952324	0.99077	FUT11	ENSG00000196968.10	Heart - Left Ventricle	T=0.504	C=0.496	0.235657	2.38e-08	AFR
rs11000785	rs10740418	chr10:73759564	0.952324	0.99077	PLAU	ENSG00000122861.15	Heart - Left Ventricle	T=0.504	C=0.496	-0.133821	0.000130089	AFR
rs11000785	rs56460032	chr10:73766241	0.935002	0.990684	FUT11	ENSG00000196968.10	Heart - Left Ventricle	A=0.508	G=0.492	0.235657	2.38e-08	AFR
rs11000785	rs56460032	chr10:73766241	0.935002	0.990684	PLAU	ENSG00000122861.15	Heart - Left Ventricle	A=0.508	G=0.492	-0.133821	0.000130089	AFR
rs11000785	rs57357818	chr10:73774730	0.943624	0.990727	FUT11	ENSG00000196968.10	Heart - Left Ventricle	C=0.506	T=0.494	0.235657	2.38e-08	AFR
rs11000785	rs57357818	chr10:73774730	0.943624	0.990727	PLAU	ENSG00000122861.15	Heart - Left Ventricle	C=0.506	T=0.494	-0.133821	0.000130089	AFR
rs11000785	rs12256103	chr10:73785493	0.87984	0.953766	FUT11	ENSG00000196968.10	Heart - Left Ventricle	A=0.488	G=0.512	0.232185	3.56e-08	AFR
rs11000785	rs3911887	chr10:73788268	0.937867	0.990699	FUT11	ENSG00000196968.10	Heart - Left Ventricle	A=0.508	G=0.492	0.235657	2.38e-08	AFR
rs11000785	rs3911887	chr10:73788268	0.937867	0.990699	PLAU	ENSG00000122861.15	Heart - Left Ventricle	A=0.508	G=0.492	-0.133821	0.000130089	AFR
rs11000785	rs58670385	chr10:73799109	0.944044	1	FUT11	ENSG00000196968.10	Heart - Left Ventricle	G=0.511	A=0.489	0.244538	6.31e-09	AFR
rs11000785	rs58670385	chr10:73799109	0.944044	1	PLAU	ENSG00000122861.15	Heart - Left Ventricle	G=0.511	A=0.489	-0.13109	0.000177293	AFR
rs11000785	rs60809404	chr10:73809088	0.958461	1	FUT11	ENSG00000196968.10	Heart - Left Ventricle	C=0.507	T=0.493	0.230424	3.51e-08	AFR
rs11000785	rs60809404	chr10:73809088	0.958461	1	PLAU	ENSG00000122861.15	Heart - Left Ventricle	C=0.507	T=0.493	-0.130073	0.000171241	AFR
rs11000785	rs61454577	chr10:73812345	0.978957	0.996947	FUT11	ENSG00000196968.10	Heart - Left Ventricle	G=0.5	C=0.5	0.23246	3.25e-08	AFR
rs11000785	rs61454577	chr10:73812345	0.978957	0.996947	PLAU	ENSG00000122861.15	Heart - Left Ventricle	G=0.5	C=0.5	-0.131084	0.000168012	AFR
rs11000785	rs17846949	chr10:73812443	0.961264	0.996919	FUT11	ENSG00000196968.10	Heart - Left Ventricle	G=0.505	C=0.495	0.23246	3.25e-08	AFR
rs11000785	rs17846949	chr10:73812443	0.961264	0.996919	PLAU	ENSG00000122861.15	Heart - Left Ventricle	G=0.505	C=0.495	-0.131084	0.000168012	AFR
rs11000785	rs11000785	chr10:73816205	1	1	PLAU	ENSG00000122861.15	Heart - Left Ventricle	T=0.496	C=0.504	-0.131169	0.000158138	AFR
rs11000785	rs11000785	chr10:73816205	1	1	FUT11	ENSG00000196968.10	Heart - Left Ventricle	T=0.496	C=0.504	0.233152	2.64e-08	AFR
rs11000785	rs7098573	chr10:73820256	0.943624	0.990727	PLAU	ENSG00000122861.15	Heart - Left Ventricle	G=0.506	A=0.494	-0.133566	0.000120851	AFR
rs11000785	rs7098573	chr10:73820256	0.943624	0.990727	FUT11	ENSG00000196968.10	Heart - Left Ventricle	G=0.506	A=0.494	0.231346	3.54e-08	AFR
rs11000785	rs11000787	chr10:73824625	0.928628	0.969512	FUT11	ENSG00000196968.10	Heart - Left Ventricle	T=0.499	C=0.501	0.228763	6.21e-08	AFR
rs11000785	rs11000787	chr10:73824625	0.928628	0.969512	PLAU	ENSG00000122861.15	Heart - Left Ventricle	T=0.499	C=0.501	-0.133618	0.000132518	AFR
rs11000785	rs2664284	chr10:73826416	0.926022	0.981449	FUT11	ENSG00000196968.10	Heart - Left Ventricle	G=0.514	C=0.486	-0.213318	9.2e-07	AFR
rs11000785	rs2664284	chr10:73826416	0.926022	0.981449	PLAU	ENSG00000122861.15	Heart - Left Ventricle	G=0.514	C=0.486	0.13612	0.00014413	AFR
rs11000785	rs2242256	chr10:73837788	0.849371	0.949985	FUT11	ENSG00000196968.10	Heart - Left Ventricle	C=0.519	G=0.481	-0.220823	4.55e-07	AFR
rs11000785	rs2242257	chr10:73837847	0.852246	0.953037	FUT11	ENSG00000196968.10	Heart - Left Ventricle	A=0.52	G=0.48	-0.220823	4.55e-07	AFR
rs11000785	rs778072484	chr10:73840192	0.860929	0.962251	FUT11	ENSG00000196968.10	Heart - Left Ventricle	GA=0.522	-=0.478	-0.220823	4.55e-07	AFR
rs6480771	rs6480771	chr10:75101922	1	1	DUPD1	ENSG00000188716.5	Heart - Left Ventricle	T=0.217	C=0.783	-0.323529	1.4e-08	AFR
rs6480771	rs6480771	chr10:75101922	1	1	ZNF503-AS1	ENSG00000226051.6	Heart - Left Ventricle	T=0.217	C=0.783	-0.433412	1.08e-09	AFR
rs6480771	rs6480771	chr10:75101922	1	1	VDAC2	ENSG00000165637.13	Heart - Left Ventricle	T=0.217	C=0.783	-0.114628	9.77e-08	AFR
rs6480771	rs4746264	chr10:75114194	0.947063	0.99084	VDAC2	ENSG00000165637.13	Heart - Left Ventricle	T=0.211	C=0.789	-0.113104	1.53e-07	AFR
rs6480771	rs4746264	chr10:75114194	0.947063	0.99084	ZNF503-AS1	ENSG00000226051.6	Heart - Left Ventricle	T=0.211	C=0.789	-0.437593	7.7e-10	AFR
rs6480771	rs4746264	chr10:75114194	0.947063	0.99084	DUPD1	ENSG00000188716.5	Heart - Left Ventricle	T=0.211	C=0.789	-0.316201	3.2e-08	AFR
rs6480771	rs9299525	chr10:75118267	0.944627	1	DUPD1	ENSG00000188716.5	Heart - Left Ventricle	G=0.227	A=0.773	-0.310115	4.91e-08	AFR
rs6480771	rs9299525	chr10:75118267	0.944627	1	ZNF503-AS1	ENSG00000226051.6	Heart - Left Ventricle	G=0.227	A=0.773	-0.420375	2.95e-09	AFR
rs6480771	rs9299525	chr10:75118267	0.944627	1	VDAC2	ENSG00000165637.13	Heart - Left Ventricle	G=0.227	A=0.773	-0.112976	1.31e-07	AFR
rs6480771	rs57538980	chr10:75119277	0.977988	0.995535	ZNF503-AS1	ENSG00000226051.6	Heart - Left Ventricle	A=0.22	C=0.78	-0.420375	2.95e-09	AFR
rs6480771	rs57538980	chr10:75119277	0.977988	0.995535	VDAC2	ENSG00000165637.13	Heart - Left Ventricle	A=0.22	C=0.78	-0.112976	1.31e-07	AFR
rs6480771	rs57538980	chr10:75119277	0.977988	0.995535	DUPD1	ENSG00000188716.5	Heart - Left Ventricle	A=0.22	C=0.78	-0.310115	4.91e-08	AFR
rs6480771	rs10762658	chr10:75119804	0.977988	0.995535	VDAC2	ENSG00000165637.13	Heart - Left Ventricle	T=0.22	G=0.78	-0.112976	1.31e-07	AFR
rs6480771	rs10762658	chr10:75119804	0.977988	0.995535	ZNF503-AS1	ENSG00000226051.6	Heart - Left Ventricle	T=0.22	G=0.78	-0.420375	2.95e-09	AFR
rs6480771	rs10762658	chr10:75119804	0.977988	0.995535	DUPD1	ENSG00000188716.5	Heart - Left Ventricle	T=0.22	G=0.78	-0.310115	4.91e-08	AFR
rs6480771	rs59454375	chr10:75131338	0.977988	0.995535	ZNF503-AS1	ENSG00000226051.6	Heart - Left Ventricle	T=0.22	C=0.78	-0.420375	2.95e-09	AFR
rs6480771	rs59454375	chr10:75131338	0.977988	0.995535	VDAC2	ENSG00000165637.13	Heart - Left Ventricle	T=0.22	C=0.78	-0.112976	1.31e-07	AFR
rs6480771	rs59454375	chr10:75131338	0.977988	0.995535	DUPD1	ENSG00000188716.5	Heart - Left Ventricle	T=0.22	C=0.78	-0.310115	4.91e-08	AFR
rs6480771	rs1287091192	chr10:75133237	0.977988	0.995535	ZNF503-AS1	ENSG00000226051.6	Heart - Left Ventricle	A=0.22	-=0.78	-0.410537	6.24e-09	AFR
rs6480771	rs1287091192	chr10:75133237	0.977988	0.995535	VDAC2	ENSG00000165637.13	Heart - Left Ventricle	A=0.22	-=0.78	-0.111078	1.94e-07	AFR
rs6480771	rs1287091192	chr10:75133237	0.977988	0.995535	DUPD1	ENSG00000188716.5	Heart - Left Ventricle	A=0.22	-=0.78	-0.308104	5.39e-08	AFR
rs6480771	rs2395140	chr10:75139253	0.986709	0.995543	DUPD1	ENSG00000188716.5	Heart - Left Ventricle	G=0.218	A=0.782	-0.310115	4.91e-08	AFR
rs6480771	rs2395140	chr10:75139253	0.986709	0.995543	VDAC2	ENSG00000165637.13	Heart - Left Ventricle	G=0.218	A=0.782	-0.112976	1.31e-07	AFR
rs6480771	rs2395140	chr10:75139253	0.986709	0.995543	ZNF503-AS1	ENSG00000226051.6	Heart - Left Ventricle	G=0.218	A=0.782	-0.420375	2.95e-09	AFR
rs6480771	rs2997754	chr10:75144379	0.956703	0.995513	VDAC2	ENSG00000165637.13	Heart - Left Ventricle	G=0.223	A=0.777	-0.112976	1.31e-07	AFR
rs6480771	rs2997754	chr10:75144379	0.956703	0.995513	ZNF503-AS1	ENSG00000226051.6	Heart - Left Ventricle	G=0.223	A=0.777	-0.420375	2.95e-09	AFR
rs6480771	rs2997754	chr10:75144379	0.956703	0.995513	DUPD1	ENSG00000188716.5	Heart - Left Ventricle	G=0.223	A=0.777	-0.310115	4.91e-08	AFR
rs6480771	rs60730970	chr10:75145940	0.982333	0.995539	ZNF503-AS1	ENSG00000226051.6	Heart - Left Ventricle	A=0.219	T=0.781	-0.420375	2.95e-09	AFR
rs6480771	rs60730970	chr10:75145940	0.982333	0.995539	VDAC2	ENSG00000165637.13	Heart - Left Ventricle	A=0.219	T=0.781	-0.112976	1.31e-07	AFR
rs6480771	rs60730970	chr10:75145940	0.982333	0.995539	DUPD1	ENSG00000188716.5	Heart - Left Ventricle	A=0.219	T=0.781	-0.310115	4.91e-08	AFR
rs6480771	rs58814257	chr10:75153271	0.928088	0.995482	VDAC2	ENSG00000165637.13	Heart - Left Ventricle	T=0.229	C=0.771	-0.112976	1.31e-07	AFR
rs6480771	rs58814257	chr10:75153271	0.928088	0.995482	ZNF503-AS1	ENSG00000226051.6	Heart - Left Ventricle	T=0.229	C=0.771	-0.420375	2.95e-09	AFR
rs6480771	rs58814257	chr10:75153271	0.928088	0.995482	DUPD1	ENSG00000188716.5	Heart - Left Ventricle	T=0.229	C=0.771	-0.310115	4.91e-08	AFR
rs6480771	rs1840370642	chr10:75154677	0.96912	0.98663	DUPD1	ENSG00000188716.5	Heart - Left Ventricle	-=0.218	G=0.782	-0.310115	4.91e-08	AFR
rs6480771	rs1840370642	chr10:75154677	0.96912	0.98663	ZNF503-AS1	ENSG00000226051.6	Heart - Left Ventricle	-=0.218	G=0.782	-0.420375	2.95e-09	AFR
rs6480771	rs1840370642	chr10:75154677	0.96912	0.98663	VDAC2	ENSG00000165637.13	Heart - Left Ventricle	-=0.218	G=0.782	-0.112976	1.31e-07	AFR
rs6480771	rs2804522	chr10:75159132	0.802845	0.995321	DUPD1	ENSG00000188716.5	Heart - Left Ventricle	C=0.255	T=0.745	-0.315265	3.02e-08	AFR
rs6480771	rs2804522	chr10:75159132	0.802845	0.995321	ZNF503-AS1	ENSG00000226051.6	Heart - Left Ventricle	C=0.255	T=0.745	-0.424988	2.05e-09	AFR
rs6480771	rs2804522	chr10:75159132	0.802845	0.995321	VDAC2	ENSG00000165637.13	Heart - Left Ventricle	C=0.255	T=0.745	-0.112164	1.7e-07	AFR
rs6480771	rs61172436	chr10:75160051	0.874662	0.995419	VDAC2	ENSG00000165637.13	Heart - Left Ventricle	-=0.239	G=0.761	-0.112164	1.7e-07	AFR
rs6480771	rs61172436	chr10:75160051	0.874662	0.995419	ZNF503-AS1	ENSG00000226051.6	Heart - Left Ventricle	-=0.239	G=0.761	-0.424988	2.05e-09	AFR
rs6480771	rs61172436	chr10:75160051	0.874662	0.995419	DUPD1	ENSG00000188716.5	Heart - Left Ventricle	-=0.239	G=0.761	-0.315265	3.02e-08	AFR
rs6480771	rs2657284	chr10:75160354	0.874662	0.995419	ZNF503-AS1	ENSG00000226051.6	Heart - Left Ventricle	G=0.239	A=0.761	-0.424988	2.05e-09	AFR
rs6480771	rs2657284	chr10:75160354	0.874662	0.995419	DUPD1	ENSG00000188716.5	Heart - Left Ventricle	G=0.239	A=0.761	-0.315265	3.02e-08	AFR
rs6480771	rs2657284	chr10:75160354	0.874662	0.995419	VDAC2	ENSG00000165637.13	Heart - Left Ventricle	G=0.239	A=0.761	-0.112164	1.7e-07	AFR
rs6480771	rs2657283	chr10:75160441	0.973673	0.99553	VDAC2	ENSG00000165637.13	Heart - Left Ventricle	T=0.22	C=0.78	-0.112976	1.31e-07	AFR
rs6480771	rs2657283	chr10:75160441	0.973673	0.99553	DUPD1	ENSG00000188716.5	Heart - Left Ventricle	T=0.22	C=0.78	-0.310115	4.91e-08	AFR
rs6480771	rs2657283	chr10:75160441	0.973673	0.99553	ZNF503-AS1	ENSG00000226051.6	Heart - Left Ventricle	T=0.22	C=0.78	-0.420375	2.95e-09	AFR
rs6480771	rs57825533	chr10:75161310	0.995563	1	DUPD1	ENSG00000188716.5	Heart - Left Ventricle	C=0.218	T=0.782	-0.310115	4.91e-08	AFR
rs6480771	rs57825533	chr10:75161310	0.995563	1	VDAC2	ENSG00000165637.13	Heart - Left Ventricle	C=0.218	T=0.782	-0.112976	1.31e-07	AFR
rs6480771	rs57825533	chr10:75161310	0.995563	1	ZNF503-AS1	ENSG00000226051.6	Heart - Left Ventricle	C=0.218	T=0.782	-0.420375	2.95e-09	AFR
rs6480771	rs60316733	chr10:75161584	0.969234	0.991069	VDAC2	ENSG00000165637.13	Heart - Left Ventricle	A=0.22	G=0.78	-0.112976	1.31e-07	AFR
rs6480771	rs60316733	chr10:75161584	0.969234	0.991069	ZNF503-AS1	ENSG00000226051.6	Heart - Left Ventricle	A=0.22	G=0.78	-0.420375	2.95e-09	AFR
rs6480771	rs60316733	chr10:75161584	0.969234	0.991069	DUPD1	ENSG00000188716.5	Heart - Left Ventricle	A=0.22	G=0.78	-0.310115	4.91e-08	AFR
rs6480771	rs2657285	chr10:75164166	0.96912	0.98663	DUPD1	ENSG00000188716.5	Heart - Left Ventricle	T=0.218	C=0.782	-0.310115	4.91e-08	AFR
rs6480771	rs2657285	chr10:75164166	0.96912	0.98663	ZNF503-AS1	ENSG00000226051.6	Heart - Left Ventricle	T=0.218	C=0.782	-0.420375	2.95e-09	AFR
rs6480771	rs2657285	chr10:75164166	0.96912	0.98663	VDAC2	ENSG00000165637.13	Heart - Left Ventricle	T=0.218	C=0.782	-0.112976	1.31e-07	AFR
rs6480771	rs58838923	chr10:75166013	0.928088	0.995482	ZNF503-AS1	ENSG00000226051.6	Heart - Left Ventricle	T=0.229	C=0.771	-0.420375	2.95e-09	AFR
rs6480771	rs58838923	chr10:75166013	0.928088	0.995482	VDAC2	ENSG00000165637.13	Heart - Left Ventricle	T=0.229	C=0.771	-0.112976	1.31e-07	AFR
rs6480771	rs58838923	chr10:75166013	0.928088	0.995482	DUPD1	ENSG00000188716.5	Heart - Left Ventricle	T=0.229	C=0.771	-0.310115	4.91e-08	AFR
rs6480771	rs60436641	chr10:75166945	0.97355	0.991078	DUPD1	ENSG00000188716.5	Heart - Left Ventricle	T=0.219	C=0.781	-0.310115	4.91e-08	AFR
rs6480771	rs60436641	chr10:75166945	0.97355	0.991078	ZNF503-AS1	ENSG00000226051.6	Heart - Left Ventricle	T=0.219	C=0.781	-0.420375	2.95e-09	AFR
rs6480771	rs60436641	chr10:75166945	0.97355	0.991078	VDAC2	ENSG00000165637.13	Heart - Left Ventricle	T=0.219	C=0.781	-0.112976	1.31e-07	AFR
rs6480771	rs10824286	chr10:75172251	0.928088	0.995482	VDAC2	ENSG00000165637.13	Heart - Left Ventricle	T=0.229	C=0.771	-0.112976	1.31e-07	AFR
rs6480771	rs10824286	chr10:75172251	0.928088	0.995482	ZNF503-AS1	ENSG00000226051.6	Heart - Left Ventricle	T=0.229	C=0.771	-0.420375	2.95e-09	AFR
rs6480771	rs10824286	chr10:75172251	0.928088	0.995482	DUPD1	ENSG00000188716.5	Heart - Left Ventricle	T=0.229	C=0.771	-0.310115	4.91e-08	AFR
rs6480771	rs1564697857	chr10:75174626	0.973673	0.99553	VDAC2	ENSG00000165637.13	Heart - Left Ventricle	-=0.22	T=0.78	-0.116165	5.56e-08	AFR
rs6480771	rs1564697857	chr10:75174626	0.973673	0.99553	ZNF503-AS1	ENSG00000226051.6	Heart - Left Ventricle	-=0.22	T=0.78	-0.415872	4.47e-09	AFR
rs6480771	rs1564697857	chr10:75174626	0.973673	0.99553	DUPD1	ENSG00000188716.5	Heart - Left Ventricle	-=0.22	T=0.78	-0.30967	5.19e-08	AFR
rs6480771	rs4746270	chr10:75185189	0.930448	0.973182	VDAC2	ENSG00000165637.13	Heart - Left Ventricle	G=0.22	A=0.78	-0.116446	6.39e-08	AFR
rs6480771	rs4746270	chr10:75185189	0.930448	0.973182	DUPD1	ENSG00000188716.5	Heart - Left Ventricle	G=0.22	A=0.78	-0.316062	3.33e-08	AFR
rs6480771	rs4746270	chr10:75185189	0.930448	0.973182	ZNF503-AS1	ENSG00000226051.6	Heart - Left Ventricle	G=0.22	A=0.78	-0.433464	1.17e-09	AFR
rs6480771	rs58201287	chr10:75187808	0.915731	0.990955	DUPD1	ENSG00000188716.5	Heart - Left Ventricle	T=0.23	C=0.77	-0.310115	4.91e-08	AFR
rs6480771	rs58201287	chr10:75187808	0.915731	0.990955	VDAC2	ENSG00000165637.13	Heart - Left Ventricle	T=0.23	C=0.77	-0.112976	1.31e-07	AFR
rs6480771	rs58201287	chr10:75187808	0.915731	0.990955	ZNF503-AS1	ENSG00000226051.6	Heart - Left Ventricle	T=0.23	C=0.77	-0.420375	2.95e-09	AFR
rs7910087	rs58673108	chr10:75449387	1	1	C10orf11	ENSG00000148655.14	Heart - Left Ventricle	T=0.665	C=0.335	0.233729	3.81e-07	AFR
rs1412445	rs1412445	chr10:89243047	1	1	LIPA	ENSG00000107798.17	Heart - Left Ventricle	C=0.573	T=0.427	0.221139	2.54e-12	AFR
rs1412445	rs52795819	chr10:89243170	0.978471	0.996875	LIPA	ENSG00000107798.17	Heart - Left Ventricle	C=0.577	T=0.423	0.222563	3.18e-12	AFR
rs1412445	rs1332329	chr10:89243662	0.872065	0.986993	LIPA	ENSG00000107798.17	Heart - Left Ventricle	A=0.546	C=0.454	0.211974	1.8e-11	AFR
rs1412445	rs60681863	chr10:89245129	0.861347	0.98692	LIPA	ENSG00000107798.17	Heart - Left Ventricle	A=0.543	G=0.457	0.212171	1.98e-11	AFR
rs1412445	rs56807485	chr10:89245159	0.812745	0.924062	LIPA	ENSG00000107798.17	Heart - Left Ventricle	C=0.561	A=0.439	0.209688	2.71e-11	AFR
rs1412445	rs58925185	chr10:89246097	0.809864	0.921005	LIPA	ENSG00000107798.17	Heart - Left Ventricle	C=0.562	T=0.438	0.216165	8.67e-12	AFR
rs1412445	rs2250644	chr10:89249122	0.810069	0.923959	LIPA	ENSG00000107798.17	Heart - Left Ventricle	C=0.561	T=0.439	0.216165	8.67e-12	AFR
rs4933677	rs58208910	chr10:91609339	1	1	TNKS2-AS1	ENSG00000228701.1	Heart - Left Ventricle	A=0.19	G=0.81	-0.591121	6.6e-21	AFR
rs4933677	rs7077656	chr10:91609992	0.941685	0.975205	TNKS2-AS1	ENSG00000228701.1	Heart - Left Ventricle	A=0.189	G=0.811	-0.586625	1.33e-20	AFR
rs2735421	rs2735421	chr10:101781259	1	1	PITX3	ENSG00000107859.9	Heart - Left Ventricle	T=0.487	G=0.513	-0.181976	5.74e-05	AFR
rs3824756	rs7094188	chr10:102574832	0.99574	1	MFSD13A	ENSG00000138111.14	Heart - Left Ventricle	G=0.769	A=0.231	0.312773	4.8e-05	AFR
rs3824756	rs57766409	chr10:102575117	1	1	MFSD13A	ENSG00000138111.14	Heart - Left Ventricle	G=0.77	C=0.23	0.312773	4.8e-05	AFR
rs3824756	rs61153835	chr10:102582449	1	1	MFSD13A	ENSG00000138111.14	Heart - Left Ventricle	C=0.77	T=0.23	0.312773	4.8e-05	AFR
rs3824756	rs3824756	chr10:102599593	1	1	MFSD13A	ENSG00000138111.14	Heart - Left Ventricle	T=0.77	C=0.23	0.312773	4.8e-05	AFR
rs3824756	rs4919666	chr10:102624272	0.92414	0.986652	MFSD13A	ENSG00000138111.14	Heart - Left Ventricle	G=0.779	A=0.221	0.313673	4.66e-05	AFR
rs3824756	rs7086898	chr10:102626395	0.89155	0.952362	MFSD13A	ENSG00000138111.14	Heart - Left Ventricle	A=0.773	G=0.227	0.307765	5.46e-05	AFR
rs3824756	rs58028946	chr10:102627177	0.89155	0.952362	MFSD13A	ENSG00000138111.14	Heart - Left Ventricle	T=0.773	C=0.227	0.307765	5.46e-05	AFR
rs3824756	rs10786700	chr10:102627978	0.827758	0.935063	MFSD13A	ENSG00000138111.14	Heart - Left Ventricle	C=0.76	T=0.24	0.307765	5.46e-05	AFR
rs3824756	rs61521936	chr10:102628953	0.89155	0.952362	MFSD13A	ENSG00000138111.14	Heart - Left Ventricle	T=0.773	C=0.227	0.307765	5.46e-05	AFR
rs3824756	rs386445757	chr10:102630546	0.89155	0.952362	MFSD13A	ENSG00000138111.14	Heart - Left Ventricle	A=0.773	G=0.227	0.315526	2.93e-05	AFR
rs3824756	rs56569090	chr10:102631528	0.89155	0.952362	MFSD13A	ENSG00000138111.14	Heart - Left Ventricle	C=0.773	T=0.227	0.307765	5.46e-05	AFR
rs3824756	rs17114810	chr10:102631788	0.92414	0.986652	MFSD13A	ENSG00000138111.14	Heart - Left Ventricle	C=0.779	T=0.221	0.313673	4.66e-05	AFR
rs3824756	rs11818043	chr10:102631870	0.887598	0.948204	MFSD13A	ENSG00000138111.14	Heart - Left Ventricle	A=0.772	G=0.228	0.307765	5.46e-05	AFR
rs3824756	rs11191356	chr10:102633732	0.92414	0.986652	MFSD13A	ENSG00000138111.14	Heart - Left Ventricle	A=0.779	G=0.221	0.314918	4.72e-05	AFR
rs11594179	rs58610332	chr10:102632823	1	1	RPARP-AS1	ENSG00000269609.5	Heart - Left Ventricle	C=0.923	T=0.077	0.187439	8.61e-05	AFR
rs2253950	rs1475644	chr10:102731407	0.922414	0.979714	MFSD13A	ENSG00000138111.14	Heart - Left Ventricle	G=0.74	A=0.26	0.271912	2.12e-07	AFR
rs2253950	rs1475644	chr10:102731407	0.922414	0.979714	BORCS7	ENSG00000166275.15	Heart - Left Ventricle	G=0.74	A=0.26	0.185728	1.29e-05	AFR
rs2253950	rs61869251	chr10:102736897	0.918752	0.979693	MFSD13A	ENSG00000138111.14	Heart - Left Ventricle	G=0.739	A=0.261	0.271912	2.12e-07	AFR
rs2253950	rs61869251	chr10:102736897	0.918752	0.979693	BORCS7	ENSG00000166275.15	Heart - Left Ventricle	G=0.739	A=0.261	0.185728	1.29e-05	AFR
rs2253950	rs9419938	chr10:102737102	0.918752	0.979693	MFSD13A	ENSG00000138111.14	Heart - Left Ventricle	C=0.739	T=0.261	0.271912	2.12e-07	AFR
rs2253950	rs9419938	chr10:102737102	0.918752	0.979693	BORCS7	ENSG00000166275.15	Heart - Left Ventricle	C=0.739	T=0.261	0.185728	1.29e-05	AFR
rs2253950	rs56505117	chr10:102752338	0.945024	0.983837	MFSD13A	ENSG00000138111.14	Heart - Left Ventricle	G=0.743	A=0.257	0.264163	4.29e-07	AFR
rs2253950	rs56505117	chr10:102752338	0.945024	0.983837	BORCS7	ENSG00000166275.15	Heart - Left Ventricle	G=0.743	A=0.257	0.184941	1.3e-05	AFR
rs2253950	rs2482501	chr10:102755968	0.948818	0.983854	MFSD13A	ENSG00000138111.14	Heart - Left Ventricle	C=0.744	A=0.256	0.264163	4.29e-07	AFR
rs2253950	rs2482501	chr10:102755968	0.948818	0.983854	BORCS7	ENSG00000166275.15	Heart - Left Ventricle	C=0.744	A=0.256	0.184941	1.3e-05	AFR
rs2253950	rs2482499	chr10:102756489	0.976048	0.987951	MFSD13A	ENSG00000138111.14	Heart - Left Ventricle	G=0.748	A=0.252	0.268004	2.97e-07	AFR
rs2253950	rs2482499	chr10:102756489	0.976048	0.987951	BORCS7	ENSG00000166275.15	Heart - Left Ventricle	G=0.748	A=0.252	0.188027	9.45e-06	AFR
rs2253950	rs4917984	chr10:102759874	0.956619	0.98789	BORCS7	ENSG00000166275.15	Heart - Left Ventricle	G=0.256	C=0.744	-0.184941	1.3e-05	AFR
rs2253950	rs4917984	chr10:102759874	0.956619	0.98789	MFSD13A	ENSG00000138111.14	Heart - Left Ventricle	G=0.256	C=0.744	-0.264163	4.29e-07	AFR
rs2253950	rs2863717	chr10:102760072	0.956619	0.98789	MFSD13A	ENSG00000138111.14	Heart - Left Ventricle	A=0.256	G=0.744	-0.264163	4.29e-07	AFR
rs2253950	rs2863717	chr10:102760072	0.956619	0.98789	BORCS7	ENSG00000166275.15	Heart - Left Ventricle	A=0.256	G=0.744	-0.184941	1.3e-05	AFR
rs2253950	rs59916768	chr10:102760440	0.960613	0.991919	BORCS7	ENSG00000166275.15	Heart - Left Ventricle	G=0.257	C=0.743	-0.184941	1.3e-05	AFR
rs2253950	rs59916768	chr10:102760440	0.960613	0.991919	MFSD13A	ENSG00000138111.14	Heart - Left Ventricle	G=0.257	C=0.743	-0.264163	4.29e-07	AFR
rs2253950	rs7088981	chr10:102760666	0.960613	0.991919	MFSD13A	ENSG00000138111.14	Heart - Left Ventricle	T=0.257	C=0.743	-0.264163	4.29e-07	AFR
rs2253950	rs7088981	chr10:102760666	0.960613	0.991919	BORCS7	ENSG00000166275.15	Heart - Left Ventricle	T=0.257	C=0.743	-0.184941	1.3e-05	AFR
rs2253950	rs4919671	chr10:102761265	0.980044	0.99196	MFSD13A	ENSG00000138111.14	Heart - Left Ventricle	A=0.253	G=0.747	-0.264163	4.29e-07	AFR
rs2253950	rs4919671	chr10:102761265	0.980044	0.99196	BORCS7	ENSG00000166275.15	Heart - Left Ventricle	A=0.253	G=0.747	-0.184941	1.3e-05	AFR
rs2253950	rs4919672	chr10:102761347	0.960613	0.991919	MFSD13A	ENSG00000138111.14	Heart - Left Ventricle	T=0.257	C=0.743	-0.264163	4.29e-07	AFR
rs2253950	rs4919672	chr10:102761347	0.960613	0.991919	BORCS7	ENSG00000166275.15	Heart - Left Ventricle	T=0.257	C=0.743	-0.184941	1.3e-05	AFR
rs2253950	rs7393008	chr10:102761562	0.960613	0.991919	BORCS7	ENSG00000166275.15	Heart - Left Ventricle	G=0.257	A=0.743	-0.184941	1.3e-05	AFR
rs2253950	rs7393008	chr10:102761562	0.960613	0.991919	MFSD13A	ENSG00000138111.14	Heart - Left Ventricle	G=0.257	A=0.743	-0.264163	4.29e-07	AFR
rs2253950	rs4919674	chr10:102762469	0.960613	0.991919	MFSD13A	ENSG00000138111.14	Heart - Left Ventricle	T=0.257	C=0.743	-0.264163	4.29e-07	AFR
rs2253950	rs4919674	chr10:102762469	0.960613	0.991919	BORCS7	ENSG00000166275.15	Heart - Left Ventricle	T=0.257	C=0.743	-0.184941	1.3e-05	AFR
rs2253950	rs17215385	chr10:102762807	0.960613	0.991919	BORCS7	ENSG00000166275.15	Heart - Left Ventricle	G=0.257	T=0.743	-0.184941	1.3e-05	AFR
rs2253950	rs17215385	chr10:102762807	0.960613	0.991919	MFSD13A	ENSG00000138111.14	Heart - Left Ventricle	G=0.257	T=0.743	-0.264163	4.29e-07	AFR
rs2253950	rs10883773	chr10:102763128	0.960613	0.991919	MFSD13A	ENSG00000138111.14	Heart - Left Ventricle	T=0.257	C=0.743	-0.264163	4.29e-07	AFR
rs2253950	rs10883773	chr10:102763128	0.960613	0.991919	BORCS7	ENSG00000166275.15	Heart - Left Ventricle	T=0.257	C=0.743	-0.184941	1.3e-05	AFR
rs2253950	rs59973328	chr10:102764595	0.960613	0.991919	MFSD13A	ENSG00000138111.14	Heart - Left Ventricle	C=0.257	T=0.743	-0.264163	4.29e-07	AFR
rs2253950	rs59973328	chr10:102764595	0.960613	0.991919	BORCS7	ENSG00000166275.15	Heart - Left Ventricle	C=0.257	T=0.743	-0.184941	1.3e-05	AFR
rs2253950	rs7894154	chr10:102764890	0.960613	0.991919	BORCS7	ENSG00000166275.15	Heart - Left Ventricle	G=0.257	A=0.743	-0.184941	1.3e-05	AFR
rs2253950	rs7894154	chr10:102764890	0.960613	0.991919	MFSD13A	ENSG00000138111.14	Heart - Left Ventricle	G=0.257	A=0.743	-0.264163	4.29e-07	AFR
rs2253950	rs4418737	chr10:102765366	0.960613	0.991919	BORCS7	ENSG00000166275.15	Heart - Left Ventricle	A=0.257	G=0.743	-0.184941	1.3e-05	AFR
rs2253950	rs4418737	chr10:102765366	0.960613	0.991919	MFSD13A	ENSG00000138111.14	Heart - Left Ventricle	A=0.257	G=0.743	-0.264163	4.29e-07	AFR
rs2253950	rs61123469	chr10:102765614	0.960613	0.991919	MFSD13A	ENSG00000138111.14	Heart - Left Ventricle	C=0.257	T=0.743	-0.264163	4.29e-07	AFR
rs2253950	rs61123469	chr10:102765614	0.960613	0.991919	BORCS7	ENSG00000166275.15	Heart - Left Ventricle	C=0.257	T=0.743	-0.184941	1.3e-05	AFR
rs2253950	rs58497348	chr10:102766398	0.960613	0.991919	MFSD13A	ENSG00000138111.14	Heart - Left Ventricle	A=0.257	G=0.743	-0.264163	4.29e-07	AFR
rs2253950	rs58497348	chr10:102766398	0.960613	0.991919	BORCS7	ENSG00000166275.15	Heart - Left Ventricle	A=0.257	G=0.743	-0.184941	1.3e-05	AFR
rs2253950	rs111190267	chr10:102766488	0.980044	0.99196	MFSD13A	ENSG00000138111.14	Heart - Left Ventricle	A=0.253	G=0.747	-0.268004	2.97e-07	AFR
rs2253950	rs111190267	chr10:102766488	0.980044	0.99196	BORCS7	ENSG00000166275.15	Heart - Left Ventricle	A=0.253	G=0.747	-0.188027	9.45e-06	AFR
rs2253950	rs10748829	chr10:102767487	0.960613	0.991919	MFSD13A	ENSG00000138111.14	Heart - Left Ventricle	G=0.257	A=0.743	-0.264163	4.29e-07	AFR
rs2253950	rs10748829	chr10:102767487	0.960613	0.991919	BORCS7	ENSG00000166275.15	Heart - Left Ventricle	G=0.257	A=0.743	-0.184941	1.3e-05	AFR
rs2253950	rs7079231	chr10:102767584	0.956795	0.99191	MFSD13A	ENSG00000138111.14	Heart - Left Ventricle	G=0.258	A=0.742	-0.264163	4.29e-07	AFR
rs2253950	rs7079231	chr10:102767584	0.956795	0.99191	BORCS7	ENSG00000166275.15	Heart - Left Ventricle	G=0.258	A=0.742	-0.184941	1.3e-05	AFR
rs2253950	rs7911747	chr10:102769133	0.960613	0.991919	MFSD13A	ENSG00000138111.14	Heart - Left Ventricle	A=0.257	G=0.743	-0.264163	4.29e-07	AFR
rs2253950	rs7911747	chr10:102769133	0.960613	0.991919	BORCS7	ENSG00000166275.15	Heart - Left Ventricle	A=0.257	G=0.743	-0.184941	1.3e-05	AFR
rs2253950	rs57902098	chr10:102769285	0.960613	0.991919	MFSD13A	ENSG00000138111.14	Heart - Left Ventricle	T=0.257	G=0.743	-0.264163	4.29e-07	AFR
rs2253950	rs57902098	chr10:102769285	0.960613	0.991919	BORCS7	ENSG00000166275.15	Heart - Left Ventricle	T=0.257	G=0.743	-0.184941	1.3e-05	AFR
rs2253950	rs2486757	chr10:102775388	0.928891	0.967676	BORCS7	ENSG00000166275.15	Heart - Left Ventricle	C=0.749	T=0.251	0.184941	1.3e-05	AFR
rs2253950	rs2486757	chr10:102775388	0.928891	0.967676	MFSD13A	ENSG00000138111.14	Heart - Left Ventricle	C=0.749	T=0.251	0.264163	4.29e-07	AFR
rs2253950	rs17784987	chr10:102781363	1	1	MFSD13A	ENSG00000138111.14	Heart - Left Ventricle	G=0.748	A=0.252	0.243649	4.26e-06	AFR
rs2253950	rs17784987	chr10:102781363	1	1	BORCS7	ENSG00000166275.15	Heart - Left Ventricle	G=0.748	A=0.252	0.186484	1.36e-05	AFR
rs2253950	rs2253709	chr10:102782988	0.972466	1	BORCS7	ENSG00000166275.15	Heart - Left Ventricle	T=0.742	A=0.258	0.184941	1.3e-05	AFR
rs2253950	rs2253709	chr10:102782988	0.972466	1	MFSD13A	ENSG00000138111.14	Heart - Left Ventricle	T=0.742	A=0.258	0.264163	4.29e-07	AFR
rs6892	rs284849	chr10:102831425	0.872979	1	BORCS7	ENSG00000166275.15	Heart - Left Ventricle	G=0.982	T=0.018	0.208896	3.67e-05	AFR
rs6892	rs284848	chr10:102832368	0.872979	1	BORCS7	ENSG00000166275.15	Heart - Left Ventricle	G=0.982	A=0.018	0.208896	3.67e-05	AFR
rs11191801	rs11191801	chr10:103772407	1	1	SH3PXD2A-AS1	ENSG00000280693.2	Heart - Left Ventricle	A=0.411	C=0.589	-0.258544	5.62e-05	AFR
rs11245347	rs11245347	chr10:124738468	1	1	METTL10	ENSG00000203791.14	Heart - Left Ventricle	G=0.587	T=0.413	-0.40654	3.36e-20	AFR
rs11245347	rs3195759	chr10:124758023	0.897057	0.962008	METTL10	ENSG00000203791.14	Heart - Left Ventricle	A=0.58	G=0.42	-0.44613	3.74e-25	AFR
rs11245347	rs56913480	chr10:124761556	0.828125	0.960724	METTL10	ENSG00000203791.14	Heart - Left Ventricle	C=0.561	A=0.439	-0.441349	8.72e-25	AFR
rs11245347	rs386438568	chr10:124762816	0.825491	0.960671	METTL10	ENSG00000203791.14	Heart - Left Ventricle	G=0.56	A=0.44	-0.441349	8.72e-25	AFR
rs11245347	rs60352519	chr10:124763473	0.825125	0.957508	METTL10	ENSG00000203791.14	Heart - Left Ventricle	A=0.561	G=0.439	-0.441349	8.72e-25	AFR
rs11245347	rs60204805	chr10:124768428	0.815046	0.960457	METTL10	ENSG00000203791.14	Heart - Left Ventricle	T=0.557	G=0.443	-0.441349	8.72e-25	AFR
rs11245347	rs7099316	chr10:124780436	0.891163	0.958842	METTL10	ENSG00000203791.14	Heart - Left Ventricle	G=0.58	A=0.42	-0.44613	3.74e-25	AFR
rs11245347	rs12218858	chr10:124785631	0.838154	0.92705	METTL10	ENSG00000203791.14	Heart - Left Ventricle	C=0.593	T=0.407	-0.442626	7.16e-25	AFR
rs10832164	rs58282705	chr11:14017074	0.831679	1	SPON1	ENSG00000262655.3	Heart - Left Ventricle	A=0.681	G=0.319	-0.48469	2.3e-32	AFR
rs10832164	rs10832164	chr11:14026933	1	1	SPON1	ENSG00000262655.3	Heart - Left Ventricle	C=0.72	T=0.28	-0.48469	2.3e-32	AFR
rs10832164	rs11023056	chr11:14030572	0.821406	0.992072	SPON1	ENSG00000262655.3	Heart - Left Ventricle	A=0.682	G=0.318	-0.480437	1.36e-31	AFR
rs11024103	rs60911778	chr11:16980387	0.80487	0.983239	NCR3LG1	ENSG00000188211.8	Heart - Left Ventricle	C=0.565	T=0.435	0.195218	6.59e-06	AFR
rs11024103	rs11024099	chr11:16980920	0.80487	0.983239	NCR3LG1	ENSG00000188211.8	Heart - Left Ventricle	ATG=0.565	-=0.435	0.20073	3.48e-06	AFR
rs11024103	rs10766366	chr11:16981524	0.807403	0.983268	NCR3LG1	ENSG00000188211.8	Heart - Left Ventricle	C=0.564	G=0.436	0.195218	6.59e-06	AFR
rs11024103	rs4237715	chr11:16982642	0.913063	1	NCR3LG1	ENSG00000188211.8	Heart - Left Ventricle	C=0.497	T=0.503	0.203066	1.36e-06	AFR
rs11024103	rs57709411	chr11:16983457	0.918614	1	NCR3LG1	ENSG00000188211.8	Heart - Left Ventricle	A=0.498	G=0.502	0.202536	1.64e-06	AFR
rs11024103	rs10832707	chr11:16985515	0.89715	0.968971	NCR3LG1	ENSG00000188211.8	Heart - Left Ventricle	A=0.508	C=0.492	0.199133	2.77e-06	AFR
rs11024103	rs61233848	chr11:16985673	0.927003	1	NCR3LG1	ENSG00000188211.8	Heart - Left Ventricle	A=0.501	G=0.499	0.199133	2.77e-06	AFR
rs11024103	rs10832709	chr11:16987097	0.927003	1	NCR3LG1	ENSG00000188211.8	Heart - Left Ventricle	C=0.501	A=0.499	0.199133	2.77e-06	AFR
rs11024103	rs4237716	chr11:16988279	0.833475	0.986798	NCR3LG1	ENSG00000188211.8	Heart - Left Ventricle	G=0.558	C=0.442	0.195218	6.59e-06	AFR
rs11024103	rs1464046376	chr11:16988663	0.927003	1	NCR3LG1	ENSG00000188211.8	Heart - Left Ventricle	-=0.501	TC=0.499	0.199133	2.77e-06	AFR
rs11024103	rs6486333	chr11:16989125	0.927003	1	NCR3LG1	ENSG00000188211.8	Heart - Left Ventricle	G=0.501	A=0.499	0.199133	2.77e-06	AFR
rs11024103	rs4757472	chr11:16989375	0.894213	0.965919	NCR3LG1	ENSG00000188211.8	Heart - Left Ventricle	G=0.509	A=0.491	0.199133	2.77e-06	AFR
rs11024103	rs59055210	chr11:16991605	0.836623	0.958677	NCR3LG1	ENSG00000188211.8	Heart - Left Ventricle	A=0.496	G=0.504	0.21719	2.53e-07	AFR
rs11024103	rs4757474	chr11:16992427	0.84193	0.958803	NCR3LG1	ENSG00000188211.8	Heart - Left Ventricle	T=0.498	C=0.502	0.21398	4.4e-07	AFR
rs11024103	rs6486334	chr11:16994010	0.839273	0.95874	NCR3LG1	ENSG00000188211.8	Heart - Left Ventricle	T=0.497	C=0.503	0.21398	4.4e-07	AFR
rs11024103	rs4757475	chr11:16994869	0.827956	0.949373	NCR3LG1	ENSG00000188211.8	Heart - Left Ventricle	A=0.498	G=0.502	0.21719	2.53e-07	AFR
rs11024103	rs10832712	chr11:16995533	0.828196	0.952393	NCR3LG1	ENSG00000188211.8	Heart - Left Ventricle	T=0.497	C=0.503	0.21719	2.53e-07	AFR
rs11024103	rs59918746	chr11:16996075	0.828196	0.952393	NCR3LG1	ENSG00000188211.8	Heart - Left Ventricle	C=0.497	T=0.503	0.21719	2.53e-07	AFR
rs1002226	rs59737776	chr11:17384070	1	1	NCR3LG1	ENSG00000188211.8	Heart - Left Ventricle	C=0.082	T=0.918	0.270367	1.38e-10	AFR
rs1002226	rs59737776	chr11:17384070	1	1	RP1-239B22.5	ENSG00000260196.1	Heart - Left Ventricle	C=0.082	T=0.918	0.248989	1.42e-09	AFR
rs1002226	rs59737776	chr11:17384070	1	1	ABCC8	ENSG00000006071.12	Heart - Left Ventricle	C=0.082	T=0.918	0.213107	6.16e-05	AFR
rs5030178	rs5030179	chr11:32426709	0.826166	1	WT1	ENSG00000184937.13	Heart - Left Ventricle	T=0.144	C=0.856	-0.147085	6.26e-05	AFR
rs5030178	rs58437345	chr11:32427023	1	1	WT1	ENSG00000184937.13	Heart - Left Ventricle	A=0.122	C=0.878	-0.147085	6.26e-05	AFR
rs5030178	rs58529540	chr11:32427349	1	1	WT1	ENSG00000184937.13	Heart - Left Ventricle	C=0.122	G=0.878	-0.143713	9.03e-05	AFR
rs5030178	rs61025986	chr11:32438681	0.943807	0.985492	WT1	ENSG00000184937.13	Heart - Left Ventricle	C=0.119	T=0.881	-0.146386	7.96e-05	AFR
rs9667108	rs9667108	chr11:46913634	1	1	MDK	ENSG00000110492.15	Heart - Left Ventricle	G=0.444	C=0.556	-0.167652	0.000131973	AFR
rs3729986	rs3729986	chr11:47350047	1	1	C1QTNF4	ENSG00000172247.3	Heart - Left Ventricle	C=0.997	T=0.003	-0.334769	8.53e-05	AFR
rs174572	rs4246215	chr11:61796827	0.824393	1	FADS1	ENSG00000149485.18	Heart - Left Ventricle	G=0.978	T=0.022	-0.171076	2.98e-07	AFR
rs174572	rs4246215	chr11:61796827	0.824393	1	FADS2	ENSG00000134824.13	Heart - Left Ventricle	G=0.978	T=0.022	0.340352	1.79e-16	AFR
rs174572	rs174541	chr11:61798436	0.824393	1	FADS1	ENSG00000149485.18	Heart - Left Ventricle	T=0.978	C=0.022	-0.171076	2.98e-07	AFR
rs174572	rs174541	chr11:61798436	0.824393	1	FADS2	ENSG00000134824.13	Heart - Left Ventricle	T=0.978	C=0.022	0.340352	1.79e-16	AFR
rs174572	rs174545	chr11:61801834	0.824393	1	FADS1	ENSG00000149485.18	Heart - Left Ventricle	C=0.978	G=0.022	-0.180572	5.76e-08	AFR
rs174572	rs174545	chr11:61801834	0.824393	1	FADS2	ENSG00000134824.13	Heart - Left Ventricle	C=0.978	G=0.022	0.366396	3.41e-19	AFR
rs174572	rs174546	chr11:61802358	0.824393	1	FADS1	ENSG00000149485.18	Heart - Left Ventricle	C=0.978	T=0.022	-0.180572	5.76e-08	AFR
rs174572	rs174546	chr11:61802358	0.824393	1	FADS2	ENSG00000134824.13	Heart - Left Ventricle	C=0.978	T=0.022	0.366396	3.41e-19	AFR
rs174572	rs59385291	chr11:61804006	0.824393	1	FADS2	ENSG00000134824.13	Heart - Left Ventricle	T=0.978	C=0.022	0.366396	3.41e-19	AFR
rs174572	rs59385291	chr11:61804006	0.824393	1	FADS1	ENSG00000149485.18	Heart - Left Ventricle	T=0.978	C=0.022	-0.180572	5.76e-08	AFR
rs174572	rs59987315	chr11:61807686	0.854497	1	FADS1	ENSG00000149485.18	Heart - Left Ventricle	A=0.979	G=0.021	-0.183204	4e-08	AFR
rs174572	rs59987315	chr11:61807686	0.854497	1	FADS2	ENSG00000134824.13	Heart - Left Ventricle	A=0.979	G=0.021	0.37042	1.65e-19	AFR
rs174572	rs626238	chr11:61811991	0.854497	1	FADS2	ENSG00000134824.13	Heart - Left Ventricle	A=0.979	G=0.021	0.366396	3.41e-19	AFR
rs174572	rs626238	chr11:61811991	0.854497	1	FADS1	ENSG00000149485.18	Heart - Left Ventricle	A=0.979	G=0.021	-0.180572	5.76e-08	AFR
rs174572	rs17525258	chr11:61817672	0.854497	1	FADS2	ENSG00000134824.13	Heart - Left Ventricle	A=0.979	G=0.021	0.366396	3.41e-19	AFR
rs174572	rs17525258	chr11:61817672	0.854497	1	FADS1	ENSG00000149485.18	Heart - Left Ventricle	A=0.979	G=0.021	-0.180572	5.76e-08	AFR
rs174572	.	chr11:61818856	0.854497	1	FADS1	ENSG00000149485.18	Heart - Left Ventricle	-=0.979	T=0.021	-0.180572	5.76e-08	AFR
rs174572	.	chr11:61818856	0.854497	1	FADS2	ENSG00000134824.13	Heart - Left Ventricle	-=0.979	T=0.021	0.366396	3.41e-19	AFR
rs174572	rs3758974	chr11:61826344	0.854497	1	FADS1	ENSG00000149485.18	Heart - Left Ventricle	C=0.979	T=0.021	-0.182426	4.28e-08	AFR
rs174572	rs3758974	chr11:61826344	0.854497	1	FADS2	ENSG00000134824.13	Heart - Left Ventricle	C=0.979	T=0.021	0.362445	1e-18	AFR
rs174572	.	chr11:61827448	0.854497	1	FADS1	ENSG00000149485.18	Heart - Left Ventricle	T=0.979	-=0.021	-0.182426	4.28e-08	AFR
rs174572	.	chr11:61827448	0.854497	1	FADS2	ENSG00000134824.13	Heart - Left Ventricle	T=0.979	-=0.021	0.362445	1e-18	AFR
rs174572	rs174572	chr11:61830816	1	1	FADS2	ENSG00000134824.13	Heart - Left Ventricle	C=0.982	T=0.018	0.497428	9.2e-29	AFR
rs174572	rs174573	chr11:61832855	0.921652	1	FADS2	ENSG00000134824.13	Heart - Left Ventricle	G=0.98	A=0.02	0.494144	2.57e-28	AFR
rs174573	rs174572	chr11:61830816	0.921652	1	FADS2	ENSG00000134824.13	Heart - Left Ventricle	C=0.982	T=0.018	0.497428	9.2e-29	AFR
rs174573	rs174573	chr11:61832855	1	1	FADS2	ENSG00000134824.13	Heart - Left Ventricle	G=0.98	A=0.02	0.494144	2.57e-28	AFR
rs174575	rs17763526	chr11:61834531	1	1	FADS2	ENSG00000134824.13	Heart - Left Ventricle	C=0.791	G=0.209	0.441545	1.91e-24	AFR
rs174575	rs174576	chr11:61836038	0.812686	1	FADS2	ENSG00000134824.13	Heart - Left Ventricle	C=0.755	A=0.245	0.341527	2.48e-17	AFR
rs174575	rs174576	chr11:61836038	0.812686	1	FADS1	ENSG00000149485.18	Heart - Left Ventricle	C=0.755	A=0.245	-0.173082	1.12e-07	AFR
rs11606601	rs61037855	chr11:65581592	0.80014	0.901372	FIBP	ENSG00000172500.12	Heart - Left Ventricle	G=0.55	A=0.45	-0.130623	4.69e-05	AFR
rs11606601	rs61037855	chr11:65581592	0.80014	0.901372	EHBP1L1	ENSG00000173442.12	Heart - Left Ventricle	G=0.55	A=0.45	-0.326657	7.72e-11	AFR
rs11606601	rs11606601	chr11:65586968	1	1	FIBP	ENSG00000172500.12	Heart - Left Ventricle	C=0.546	G=0.454	-0.12178	0.00010317	AFR
rs11606601	rs11606601	chr11:65586968	1	1	EHBP1L1	ENSG00000173442.12	Heart - Left Ventricle	C=0.546	G=0.454	-0.361746	8.89e-14	AFR
rs11606601	rs11606601	chr11:65586968	1	1	FAM89B	ENSG00000176973.7	Heart - Left Ventricle	C=0.546	G=0.454	-0.123016	2.99e-05	AFR
rs607562	rs607562	chr11:100753807	1	1	ARHGAP42	ENSG00000165895.17	Heart - Left Ventricle	T=0.029	G=0.971	-0.169699	3.89e-05	AFR
rs141023293	rs150758276	chr11:117215158	1	1	RP11-109L13.1	ENSG00000254851.1	Heart - Left Ventricle	G=0.999	C=0.001	0.878288	1.03e-05	AFR
rs645258	rs72645460	chr11:116900659	0.926048	0.988827	RP11-109L13.1	ENSG00000254851.1	Heart - Left Ventricle	A=0.923	G=0.077	0.866772	1.04e-13	AFR
rs645258	rs72645460	chr11:116900659	0.926048	0.988827	AP000892.6	ENSG00000280143.1	Heart - Left Ventricle	A=0.923	G=0.077	-0.408794	3.3e-09	AFR
rs645258	rs17120139	chr11:116903485	0.916287	0.988818	AP000892.6	ENSG00000280143.1	Heart - Left Ventricle	G=0.922	A=0.078	-0.406277	4.89e-09	AFR
rs645258	rs17120139	chr11:116903485	0.916287	0.988818	RP11-109L13.1	ENSG00000254851.1	Heart - Left Ventricle	G=0.922	A=0.078	0.85986	2.19e-13	AFR
rs645258	rs61608455	chr11:116930485	1	1	RP11-109L13.1	ENSG00000254851.1	Heart - Left Ventricle	A=0.073	C=0.927	-0.822054	4.4e-12	AFR
rs645258	rs61608455	chr11:116930485	1	1	AP000892.6	ENSG00000280143.1	Heart - Left Ventricle	A=0.073	C=0.927	0.402707	9.18e-09	AFR
rs645258	rs61127744	chr11:116934488	0.83905	1	RP11-109L13.1	ENSG00000254851.1	Heart - Left Ventricle	T=0.086	C=0.914	-0.871184	5.55e-14	AFR
rs645258	rs61127744	chr11:116934488	0.83905	1	AP000892.6	ENSG00000280143.1	Heart - Left Ventricle	T=0.086	C=0.914	0.406789	3.29e-09	AFR
rs645258	rs59039207	chr11:116935553	0.83905	1	AP000892.6	ENSG00000280143.1	Heart - Left Ventricle	T=0.086	C=0.914	0.406789	3.29e-09	AFR
rs645258	rs59039207	chr11:116935553	0.83905	1	RP11-109L13.1	ENSG00000254851.1	Heart - Left Ventricle	T=0.086	C=0.914	-0.871184	5.55e-14	AFR
rs645258	rs510988	chr11:116943088	0.823216	1	RP11-109L13.1	ENSG00000254851.1	Heart - Left Ventricle	C=0.088	T=0.912	-0.845764	3.04e-13	AFR
rs645258	rs510988	chr11:116943088	0.823216	1	AP000892.6	ENSG00000280143.1	Heart - Left Ventricle	C=0.088	T=0.912	0.386489	1.96e-08	AFR
rs645258	rs1241658	chr11:116948901	0.823216	1	AP000892.6	ENSG00000280143.1	Heart - Left Ventricle	G=0.088	A=0.912	0.389856	1.28e-08	AFR
rs645258	rs1241658	chr11:116948901	0.823216	1	RP11-109L13.1	ENSG00000254851.1	Heart - Left Ventricle	G=0.088	A=0.912	-0.846788	2.27e-13	AFR
rs645258	rs511676	chr11:116954168	0.823216	1	AP000892.6	ENSG00000280143.1	Heart - Left Ventricle	T=0.088	G=0.912	0.406789	3.29e-09	AFR
rs645258	rs511676	chr11:116954168	0.823216	1	RP11-109L13.1	ENSG00000254851.1	Heart - Left Ventricle	T=0.088	G=0.912	-0.871184	5.55e-14	AFR
rs645258	rs59257548	chr11:116969045	0.946155	0.988846	RP11-109L13.1	ENSG00000254851.1	Heart - Left Ventricle	T=0.076	C=0.924	-0.79594	9.93e-12	AFR
rs645258	rs59257548	chr11:116969045	0.946155	0.988846	AP000892.6	ENSG00000280143.1	Heart - Left Ventricle	T=0.076	C=0.924	0.401976	5.36e-09	AFR
rs645258	rs607273	chr11:116992102	0.946155	0.988846	RP11-109L13.1	ENSG00000254851.1	Heart - Left Ventricle	A=0.076	T=0.924	-0.851707	1e-12	AFR
rs645258	rs607273	chr11:116992102	0.946155	0.988846	AP000892.6	ENSG00000280143.1	Heart - Left Ventricle	A=0.076	T=0.924	0.422769	2.03e-09	AFR
rs645258	rs144488369	chr11:116993436	0.804712	0.988697	AP000892.6	ENSG00000280143.1	Heart - Left Ventricle	-=0.088	A=0.912	0.406789	3.29e-09	AFR
rs645258	rs144488369	chr11:116993436	0.804712	0.988697	RP11-109L13.1	ENSG00000254851.1	Heart - Left Ventricle	-=0.088	A=0.912	-0.871184	5.55e-14	AFR
rs645258	rs7121347	chr11:116996493	0.804712	0.988697	AP000892.6	ENSG00000280143.1	Heart - Left Ventricle	G=0.088	T=0.912	0.392031	7.67e-09	AFR
rs645258	rs7121347	chr11:116996493	0.804712	0.988697	RP11-109L13.1	ENSG00000254851.1	Heart - Left Ventricle	G=0.088	T=0.912	-0.839389	2.28e-13	AFR
rs645258	rs58168668	chr11:117036397	0.804712	0.988697	AP000892.6	ENSG00000280143.1	Heart - Left Ventricle	T=0.088	C=0.912	0.408512	1.97e-09	AFR
rs645258	rs58168668	chr11:117036397	0.804712	0.988697	RP11-109L13.1	ENSG00000254851.1	Heart - Left Ventricle	T=0.088	C=0.912	-0.8629	5.74e-14	AFR
rs645258	rs7115242	chr11:117037567	0.956513	0.988855	RP11-109L13.1	ENSG00000254851.1	Heart - Left Ventricle	A=0.075	G=0.925	-0.839552	1.16e-12	AFR
rs645258	rs7115242	chr11:117037567	0.956513	0.988855	AP000892.6	ENSG00000280143.1	Heart - Left Ventricle	A=0.075	G=0.925	0.422367	1.32e-09	AFR
rs236918	rs58345762	chr11:117153765	0.850303	0.960424	AP000892.6	ENSG00000280143.1	Heart - Left Ventricle	T=0.173	C=0.827	0.437888	1.33e-11	AFR
rs236918	rs58345762	chr11:117153765	0.850303	0.960424	RP11-109L13.1	ENSG00000254851.1	Heart - Left Ventricle	T=0.173	C=0.827	-0.94788	2.12e-18	AFR
rs236918	rs56568666	chr11:117168609	0.822317	0.92697	AP000892.6	ENSG00000280143.1	Heart - Left Ventricle	T=0.168	G=0.832	0.437888	1.33e-11	AFR
rs236918	rs56568666	chr11:117168609	0.822317	0.92697	RP11-109L13.1	ENSG00000254851.1	Heart - Left Ventricle	T=0.168	G=0.832	-0.94788	2.12e-18	AFR
rs236918	rs517448	chr11:117220893	1	1	RP11-109L13.1	ENSG00000254851.1	Heart - Left Ventricle	G=0.838	C=0.162	0.932804	5.64e-17	AFR
rs236918	rs517448	chr11:117220893	1	1	AP000892.6	ENSG00000280143.1	Heart - Left Ventricle	G=0.838	C=0.162	-0.425133	1.62e-10	AFR
rs76097649	rs76097649	chr11:128894675	1	1	C11orf45	ENSG00000174370.9	Heart - Left Ventricle	G=0.955	A=0.045	0.316757	4.97e-06	AFR
rs76097649	rs75190942	chr11:128894676	0.982554	1	C11orf45	ENSG00000174370.9	Heart - Left Ventricle	C=0.955	A=0.045	0.316757	4.97e-06	AFR
rs75190942	rs76097649	chr11:128894675	0.982554	1	C11orf45	ENSG00000174370.9	Heart - Left Ventricle	G=0.955	A=0.045	0.316757	4.97e-06	AFR
rs75190942	rs75190942	chr11:128894676	1	1	C11orf45	ENSG00000174370.9	Heart - Left Ventricle	C=0.955	A=0.045	0.316757	4.97e-06	AFR
rs78518764	rs78518764	chr12:26153551	1	1	BHLHE41	ENSG00000123095.5	Heart - Left Ventricle	T=0.994	C=0.006	-0.330232	2.23e-07	AFR
rs10876041	rs61075600	chr12:50495200	0.969811	0.990807	RP4-605O3.4	ENSG00000272368.2	Heart - Left Ventricle	C=0.534	T=0.466	-0.253216	2.23e-07	AFR
rs10876041	rs1957908082	chr12:50498286	0.95504	0.990741	RP4-605O3.4	ENSG00000272368.2	Heart - Left Ventricle	C=0.53	-=0.47	-0.253216	2.23e-07	AFR
rs10876041	rs4768882	chr12:50499669	0.958065	0.993819	RP4-605O3.4	ENSG00000272368.2	Heart - Left Ventricle	C=0.53	T=0.47	-0.253216	2.23e-07	AFR
rs10876041	rs10876038	chr12:50501584	0.95504	0.990741	RP4-605O3.4	ENSG00000272368.2	Heart - Left Ventricle	C=0.53	T=0.47	-0.253216	2.23e-07	AFR
rs10876041	rs57780765	chr12:50502118	0.958065	0.993819	RP4-605O3.4	ENSG00000272368.2	Heart - Left Ventricle	A=0.53	G=0.47	-0.253216	2.23e-07	AFR
rs10876041	rs60500821	chr12:50502945	0.839672	0.980299	RP4-605O3.4	ENSG00000272368.2	Heart - Left Ventricle	C=0.57	T=0.43	-0.251093	3.3e-07	AFR
rs10876041	rs1957938278	chr12:50503889	0.9491	0.987655	RP4-605O3.4	ENSG00000272368.2	Heart - Left Ventricle	AAGT=0.53	-=0.47	-0.253216	2.23e-07	AFR
rs10876041	.	chr12:50506605	0.972974	1	RP4-605O3.4	ENSG00000272368.2	Heart - Left Ventricle	-=0.53	GT=0.47	-0.253216	2.23e-07	AFR
rs10876041	rs10876041	chr12:50508099	1	1	RP4-605O3.4	ENSG00000272368.2	Heart - Left Ventricle	T=0.537	C=0.463	-0.253216	2.23e-07	AFR
rs10876041	rs10876044	chr12:50512622	0.972794	0.99082	RP4-605O3.4	ENSG00000272368.2	Heart - Left Ventricle	C=0.535	T=0.465	-0.253216	2.23e-07	AFR
rs10876041	rs10783367	chr12:50521653	0.961098	0.996905	RP4-605O3.4	ENSG00000272368.2	Heart - Left Ventricle	G=0.529	A=0.471	-0.253216	2.23e-07	AFR
rs10876041	rs61198930	chr12:50527989	0.961098	0.996905	RP4-605O3.4	ENSG00000272368.2	Heart - Left Ventricle	G=0.529	A=0.471	-0.253216	2.23e-07	AFR
rs10876041	rs4768886	chr12:50528196	0.961098	0.996905	RP4-605O3.4	ENSG00000272368.2	Heart - Left Ventricle	G=0.529	A=0.471	-0.253216	2.23e-07	AFR
rs4766428	rs67917264	chr12:110117013	0.910354	0.975194	VPS29	ENSG00000111237.18	Heart - Left Ventricle	A=0.197	G=0.803	0.0839269	1.38e-05	AFR
rs4766428	rs59411360	chr12:110134040	0.905967	0.97517	VPS29	ENSG00000111237.18	Heart - Left Ventricle	A=0.198	G=0.802	0.0854675	1.03e-05	AFR
rs4766428	rs57871197	chr12:110149832	0.92372	0.975264	VPS29	ENSG00000111237.18	Heart - Left Ventricle	G=0.195	A=0.805	0.0840873	1.27e-05	AFR
rs4766428	rs17789194	chr12:110164470	0.883907	0.97012	VPS29	ENSG00000111237.18	Heart - Left Ventricle	A=0.2	T=0.8	0.0856027	9.49e-06	AFR
rs4766428	rs58617567	chr12:110187344	0.875497	0.970063	VPS29	ENSG00000111237.18	Heart - Left Ventricle	G=0.202	A=0.798	0.0926027	1.69e-06	AFR
rs4766428	rs12296821	chr12:110191461	0.92372	0.975264	VPS29	ENSG00000111237.18	Heart - Left Ventricle	A=0.195	G=0.805	0.0926027	1.69e-06	AFR
rs4766428	rs28609096	chr12:110378117	0.866514	0.965073	VPS29	ENSG00000111237.18	Heart - Left Ventricle	A=0.202	G=0.798	0.0923541	2.13e-06	AFR
rs4766428	rs34840178	chr12:110394222	0.879686	0.970091	VPS29	ENSG00000111237.18	Heart - Left Ventricle	A=0.201	G=0.799	0.0923541	2.13e-06	AFR
rs4766428	rs10774601	chr12:110442026	0.831249	0.916211	VPS29	ENSG00000111237.18	Heart - Left Ventricle	T=0.192	C=0.808	0.092913	1.99e-06	AFR
rs4766428	rs3759384	chr12:110451052	0.827636	0.920918	VPS29	ENSG00000111237.18	Heart - Left Ventricle	C=0.194	T=0.806	0.092913	1.99e-06	AFR
rs4766428	rs59620189	chr12:110469768	0.818776	0.915975	VPS29	ENSG00000111237.18	Heart - Left Ventricle	C=0.806	G=0.194	-0.092913	1.99e-06	AFR
rs4766428	rs4766497	chr12:110512571	0.82233	0.911283	VPS29	ENSG00000111237.18	Heart - Left Ventricle	T=0.808	C=0.192	-0.092913	1.99e-06	AFR
rs2238151	rs847892	chr12:111703766	0.977494	1	ACAD10	ENSG00000111271.14	Heart - Left Ventricle	G=0.035	A=0.965	0.0950712	5.78e-05	AFR
rs2238151	rs847890	chr12:111707296	0.977494	1	ACAD10	ENSG00000111271.14	Heart - Left Ventricle	C=0.035	A=0.965	0.0951019	5.51e-05	AFR
rs2238151	rs17219007	chr12:111774029	1	1	ACAD10	ENSG00000111271.14	Heart - Left Ventricle	T=0.034	C=0.966	0.0951019	5.51e-05	AFR
rs2238151	rs61645944	chr12:111795214	0.977011	1	ACAD10	ENSG00000111271.14	Heart - Left Ventricle	T=0.033	C=0.967	0.0920426	9.05e-05	AFR
rs2238151	rs4767293	chr12:112025492	0.954059	1	TMEM116	ENSG00000198270.12	Heart - Left Ventricle	A=0.033	G=0.967	0.112362	0.000126492	AFR
rs2238151	rs4767293	chr12:112025492	0.954059	1	ACAD10	ENSG00000111271.14	Heart - Left Ventricle	A=0.033	G=0.967	0.0920598	0.000121257	AFR
rs12816397	rs36135179	chr12:120833903	1	1	P2RX4	ENSG00000135124.14	Heart - Left Ventricle	A=0.997	G=0.003	-0.411473	2.54e-05	AFR
rs1260294	rs12811109	chr12:122986547	0.889727	0.961322	MPHOSPH9	ENSG00000051825.14	Heart - Left Ventricle	G=0.958	A=0.042	0.186712	2.27e-09	AFR
rs1260294	rs12811109	chr12:122986547	0.889727	0.961322	ABCB9	ENSG00000150967.17	Heart - Left Ventricle	G=0.958	A=0.042	0.370938	4.8e-12	AFR
rs1260294	rs1260294	chr12:123075742	1	1	MPHOSPH9	ENSG00000051825.14	Heart - Left Ventricle	T=0.959	C=0.041	0.186712	2.27e-09	AFR
rs1260294	rs1260294	chr12:123075742	1	1	ABCB9	ENSG00000150967.17	Heart - Left Ventricle	T=0.959	C=0.041	0.370938	4.8e-12	AFR
rs1260294	rs7132277	chr12:123108835	0.923275	0.979949	ABCB9	ENSG00000150967.17	Heart - Left Ventricle	C=0.961	T=0.039	0.368496	2.93e-11	AFR
rs1260294	rs7132277	chr12:123108835	0.923275	0.979949	MPHOSPH9	ENSG00000051825.14	Heart - Left Ventricle	C=0.961	T=0.039	0.192283	2.25e-09	AFR
rs1260294	rs59207857	chr12:123204974	0.827573	0.961199	ABCB9	ENSG00000150967.17	Heart - Left Ventricle	C=0.045	T=0.955	-0.348042	4.44e-11	AFR
rs1260294	rs59207857	chr12:123204974	0.827573	0.961199	MPHOSPH9	ENSG00000051825.14	Heart - Left Ventricle	C=0.045	T=0.955	-0.183985	1.9e-09	AFR
rs1260294	rs57465879	chr12:123214973	0.827573	0.961199	MPHOSPH9	ENSG00000051825.14	Heart - Left Ventricle	A=0.045	G=0.955	-0.183985	1.9e-09	AFR
rs1260294	rs57465879	chr12:123214973	0.827573	0.961199	ABCB9	ENSG00000150967.17	Heart - Left Ventricle	A=0.045	G=0.955	-0.348042	4.44e-11	AFR
rs7978610	rs77020228	chr12:123933925	0.834695	0.943675	ZNF664	ENSG00000179195.15	Heart - Left Ventricle	C=0.673	G=0.327	0.130888	9.23e-08	AFR
rs7978610	rs77020228	chr12:123933925	0.834695	0.943675	DNAH10OS	ENSG00000250091.2	Heart - Left Ventricle	C=0.673	G=0.327	0.44986	1.9e-16	AFR
rs7978610	rs77020228	chr12:123933925	0.834695	0.943675	CCDC92	ENSG00000119242.8	Heart - Left Ventricle	C=0.673	G=0.327	0.427899	2.31e-28	AFR
rs7978610	rs77020228	chr12:123933925	0.834695	0.943675	RP11-380L11.4	ENSG00000270028.1	Heart - Left Ventricle	C=0.673	G=0.327	0.321053	5.21e-07	AFR
rs7978610	rs11057396	chr12:123934515	0.834695	0.943675	CCDC92	ENSG00000119242.8	Heart - Left Ventricle	A=0.673	C=0.327	0.427899	2.31e-28	AFR
rs7978610	rs11057396	chr12:123934515	0.834695	0.943675	DNAH10OS	ENSG00000250091.2	Heart - Left Ventricle	A=0.673	C=0.327	0.44986	1.9e-16	AFR
rs7978610	rs11057396	chr12:123934515	0.834695	0.943675	RP11-380L11.4	ENSG00000270028.1	Heart - Left Ventricle	A=0.673	C=0.327	0.321053	5.21e-07	AFR
rs7978610	rs11057396	chr12:123934515	0.834695	0.943675	ZNF664	ENSG00000179195.15	Heart - Left Ventricle	A=0.673	C=0.327	0.130888	9.23e-08	AFR
rs7978610	rs57645708	chr12:123939053	0.842175	0.981542	ZNF664	ENSG00000179195.15	Heart - Left Ventricle	G=0.689	C=0.311	0.13495	4.94e-08	AFR
rs7978610	rs57645708	chr12:123939053	0.842175	0.981542	DNAH10OS	ENSG00000250091.2	Heart - Left Ventricle	G=0.689	C=0.311	0.446612	7.3e-16	AFR
rs7978610	rs57645708	chr12:123939053	0.842175	0.981542	CCDC92	ENSG00000119242.8	Heart - Left Ventricle	G=0.689	C=0.311	0.433877	1.44e-28	AFR
rs7978610	rs57645708	chr12:123939053	0.842175	0.981542	RP11-380L11.4	ENSG00000270028.1	Heart - Left Ventricle	G=0.689	C=0.311	0.322169	6.34e-07	AFR
rs7978610	rs11057399	chr12:123940531	0.888318	0.961896	CCDC92	ENSG00000119242.8	Heart - Left Ventricle	A=0.668	G=0.332	0.428444	1.96e-28	AFR
rs7978610	rs11057399	chr12:123940531	0.888318	0.961896	ZNF664	ENSG00000179195.15	Heart - Left Ventricle	A=0.668	G=0.332	0.129404	1.31e-07	AFR
rs7978610	rs11057399	chr12:123940531	0.888318	0.961896	RP11-380L11.4	ENSG00000270028.1	Heart - Left Ventricle	A=0.668	G=0.332	0.318073	6.73e-07	AFR
rs7978610	rs11057399	chr12:123940531	0.888318	0.961896	DNAH10OS	ENSG00000250091.2	Heart - Left Ventricle	A=0.668	G=0.332	0.439013	1.18e-15	AFR
rs7978610	rs11057400	chr12:123940602	0.839126	0.981497	CCDC92	ENSG00000119242.8	Heart - Left Ventricle	C=0.689	T=0.311	0.438501	1.19e-28	AFR
rs7978610	rs11057400	chr12:123940602	0.839126	0.981497	RP11-380L11.4	ENSG00000270028.1	Heart - Left Ventricle	C=0.689	T=0.311	0.312977	1.7e-06	AFR
rs7978610	rs11057400	chr12:123940602	0.839126	0.981497	DNAH10OS	ENSG00000250091.2	Heart - Left Ventricle	C=0.689	T=0.311	0.404288	8.26e-13	AFR
rs7978610	rs11057400	chr12:123940602	0.839126	0.981497	ZNF664	ENSG00000179195.15	Heart - Left Ventricle	C=0.689	T=0.311	0.135294	6.14e-08	AFR
rs7978610	.	chr12:123940837	0.8324	0.970681	RP11-380L11.4	ENSG00000270028.1	Heart - Left Ventricle	GG=0.686	-=0.314	0.322169	6.34e-07	AFR
rs7978610	.	chr12:123940837	0.8324	0.970681	ZNF664	ENSG00000179195.15	Heart - Left Ventricle	GG=0.686	-=0.314	0.13495	4.94e-08	AFR
rs7978610	.	chr12:123940837	0.8324	0.970681	DNAH10OS	ENSG00000250091.2	Heart - Left Ventricle	GG=0.686	-=0.314	0.446612	7.3e-16	AFR
rs7978610	.	chr12:123940837	0.8324	0.970681	CCDC92	ENSG00000119242.8	Heart - Left Ventricle	GG=0.686	-=0.314	0.433877	1.44e-28	AFR
rs7978610	rs12829951	chr12:123941294	0.888318	0.961896	RP11-380L11.4	ENSG00000270028.1	Heart - Left Ventricle	A=0.668	G=0.332	0.318073	6.73e-07	AFR
rs7978610	rs12829951	chr12:123941294	0.888318	0.961896	CCDC92	ENSG00000119242.8	Heart - Left Ventricle	A=0.668	G=0.332	0.428444	1.96e-28	AFR
rs7978610	rs12829951	chr12:123941294	0.888318	0.961896	DNAH10OS	ENSG00000250091.2	Heart - Left Ventricle	A=0.668	G=0.332	0.439013	1.18e-15	AFR
rs7978610	rs12829951	chr12:123941294	0.888318	0.961896	ZNF664	ENSG00000179195.15	Heart - Left Ventricle	A=0.668	G=0.332	0.129404	1.31e-07	AFR
rs7978610	rs7131882	chr12:123942189	0.888318	0.961896	ZNF664	ENSG00000179195.15	Heart - Left Ventricle	C=0.668	T=0.332	0.129404	1.31e-07	AFR
rs7978610	rs7131882	chr12:123942189	0.888318	0.961896	RP11-380L11.4	ENSG00000270028.1	Heart - Left Ventricle	C=0.668	T=0.332	0.318073	6.73e-07	AFR
rs7978610	rs7131882	chr12:123942189	0.888318	0.961896	DNAH10OS	ENSG00000250091.2	Heart - Left Ventricle	C=0.668	T=0.332	0.439013	1.18e-15	AFR
rs7978610	rs7131882	chr12:123942189	0.888318	0.961896	CCDC92	ENSG00000119242.8	Heart - Left Ventricle	C=0.668	T=0.332	0.428444	1.96e-28	AFR
rs7978610	rs17882962	chr12:123942759	0.839126	0.981497	CCDC92	ENSG00000119242.8	Heart - Left Ventricle	T=0.689	A=0.311	0.438501	1.19e-28	AFR
rs7978610	rs17882962	chr12:123942759	0.839126	0.981497	DNAH10OS	ENSG00000250091.2	Heart - Left Ventricle	T=0.689	A=0.311	0.404288	8.26e-13	AFR
rs7978610	rs17882962	chr12:123942759	0.839126	0.981497	RP11-380L11.4	ENSG00000270028.1	Heart - Left Ventricle	T=0.689	A=0.311	0.312977	1.7e-06	AFR
rs7978610	rs17882962	chr12:123942759	0.839126	0.981497	ZNF664	ENSG00000179195.15	Heart - Left Ventricle	T=0.689	A=0.311	0.135294	6.14e-08	AFR
rs7978610	rs1955741597	chr12:123943214	0.888318	0.961896	ZNF664	ENSG00000179195.15	Heart - Left Ventricle	-=0.668	A=0.332	0.129404	1.31e-07	AFR
rs7978610	rs1955741597	chr12:123943214	0.888318	0.961896	DNAH10OS	ENSG00000250091.2	Heart - Left Ventricle	-=0.668	A=0.332	0.439013	1.18e-15	AFR
rs7978610	rs1955741597	chr12:123943214	0.888318	0.961896	CCDC92	ENSG00000119242.8	Heart - Left Ventricle	-=0.668	A=0.332	0.428444	1.96e-28	AFR
rs7978610	rs1955741597	chr12:123943214	0.888318	0.961896	RP11-380L11.4	ENSG00000270028.1	Heart - Left Ventricle	-=0.668	A=0.332	0.318073	6.73e-07	AFR
rs7978610	rs17411446	chr12:123944732	0.885125	0.961809	ZNF664	ENSG00000179195.15	Heart - Left Ventricle	G=0.669	A=0.331	0.129865	1.59e-07	AFR
rs7978610	rs17411446	chr12:123944732	0.885125	0.961809	DNAH10OS	ENSG00000250091.2	Heart - Left Ventricle	G=0.669	A=0.331	0.398148	1.12e-12	AFR
rs7978610	rs17411446	chr12:123944732	0.885125	0.961809	CCDC92	ENSG00000119242.8	Heart - Left Ventricle	G=0.669	A=0.331	0.433628	1.45e-28	AFR
rs7978610	rs17411446	chr12:123944732	0.885125	0.961809	RP11-380L11.4	ENSG00000270028.1	Heart - Left Ventricle	G=0.669	A=0.331	0.309544	1.75e-06	AFR
rs7978610	rs34180676	chr12:123946972	0.835852	0.97785	DNAH10OS	ENSG00000250091.2	Heart - Left Ventricle	C=0.689	T=0.311	0.40541	8.09e-13	AFR
rs7978610	rs34180676	chr12:123946972	0.835852	0.97785	CCDC92	ENSG00000119242.8	Heart - Left Ventricle	C=0.689	T=0.311	0.43574	4.4e-28	AFR
rs7978610	rs34180676	chr12:123946972	0.835852	0.97785	RP11-380L11.4	ENSG00000270028.1	Heart - Left Ventricle	C=0.689	T=0.311	0.312168	1.92e-06	AFR
rs7978610	rs34180676	chr12:123946972	0.835852	0.97785	ZNF664	ENSG00000179195.15	Heart - Left Ventricle	C=0.689	T=0.311	0.13134	1.64e-07	AFR
rs7978610	rs7955815	chr12:123948159	0.842416	0.985161	ZNF664	ENSG00000179195.15	Heart - Left Ventricle	C=0.69	T=0.31	0.135294	6.14e-08	AFR
rs7978610	rs7955815	chr12:123948159	0.842416	0.985161	RP11-380L11.4	ENSG00000270028.1	Heart - Left Ventricle	C=0.69	T=0.31	0.312977	1.7e-06	AFR
rs7978610	rs7955815	chr12:123948159	0.842416	0.985161	DNAH10OS	ENSG00000250091.2	Heart - Left Ventricle	C=0.69	T=0.31	0.404288	8.26e-13	AFR
rs7978610	rs7955815	chr12:123948159	0.842416	0.985161	CCDC92	ENSG00000119242.8	Heart - Left Ventricle	C=0.69	T=0.31	0.438501	1.19e-28	AFR
rs7978610	rs17525929	chr12:123949358	0.854655	0.985305	DNAH10OS	ENSG00000250091.2	Heart - Left Ventricle	C=0.687	T=0.313	0.405624	7.25e-13	AFR
rs7978610	rs17525929	chr12:123949358	0.854655	0.985305	RP11-380L11.4	ENSG00000270028.1	Heart - Left Ventricle	C=0.687	T=0.313	0.312956	1.74e-06	AFR
rs7978610	rs17525929	chr12:123949358	0.854655	0.985305	CCDC92	ENSG00000119242.8	Heart - Left Ventricle	C=0.687	T=0.313	0.438383	1.44e-28	AFR
rs7978610	rs17525929	chr12:123949358	0.854655	0.985305	ZNF664	ENSG00000179195.15	Heart - Left Ventricle	C=0.687	T=0.313	0.135787	5.65e-08	AFR
rs7978610	rs17585359	chr12:123951241	0.891558	0.968609	ZNF664	ENSG00000179195.15	Heart - Left Ventricle	T=0.67	A=0.33	0.129404	1.31e-07	AFR
rs7978610	rs17585359	chr12:123951241	0.891558	0.968609	RP11-380L11.4	ENSG00000270028.1	Heart - Left Ventricle	T=0.67	A=0.33	0.318073	6.73e-07	AFR
rs7978610	rs17585359	chr12:123951241	0.891558	0.968609	DNAH10OS	ENSG00000250091.2	Heart - Left Ventricle	T=0.67	A=0.33	0.439013	1.18e-15	AFR
rs7978610	rs17585359	chr12:123951241	0.891558	0.968609	CCDC92	ENSG00000119242.8	Heart - Left Ventricle	T=0.67	A=0.33	0.428444	1.96e-28	AFR
rs7978610	rs12316080	chr12:123953670	0.83281	0.977796	ZNF664	ENSG00000179195.15	Heart - Left Ventricle	C=0.689	T=0.311	0.13495	4.94e-08	AFR
rs7978610	rs12316080	chr12:123953670	0.83281	0.977796	RP11-380L11.4	ENSG00000270028.1	Heart - Left Ventricle	C=0.689	T=0.311	0.322169	6.34e-07	AFR
rs7978610	rs12316080	chr12:123953670	0.83281	0.977796	DNAH10OS	ENSG00000250091.2	Heart - Left Ventricle	C=0.689	T=0.311	0.446612	7.3e-16	AFR
rs7978610	rs12316080	chr12:123953670	0.83281	0.977796	CCDC92	ENSG00000119242.8	Heart - Left Ventricle	C=0.689	T=0.311	0.433877	1.44e-28	AFR
rs7978610	rs7132655	chr12:123954426	0.894751	0.968681	DNAH10OS	ENSG00000250091.2	Heart - Left Ventricle	G=0.67	C=0.33	0.439013	1.18e-15	AFR
rs7978610	rs7132655	chr12:123954426	0.894751	0.968681	RP11-380L11.4	ENSG00000270028.1	Heart - Left Ventricle	G=0.67	C=0.33	0.318073	6.73e-07	AFR
rs7978610	rs7132655	chr12:123954426	0.894751	0.968681	ZNF664	ENSG00000179195.15	Heart - Left Ventricle	G=0.67	C=0.33	0.129404	1.31e-07	AFR
rs7978610	rs7132655	chr12:123954426	0.894751	0.968681	CCDC92	ENSG00000119242.8	Heart - Left Ventricle	G=0.67	C=0.33	0.428444	1.96e-28	AFR
rs7978610	rs57690726	chr12:123955563	0.842175	0.981542	RP11-380L11.4	ENSG00000270028.1	Heart - Left Ventricle	C=0.689	A=0.311	0.322169	6.34e-07	AFR
rs7978610	rs57690726	chr12:123955563	0.842175	0.981542	CCDC92	ENSG00000119242.8	Heart - Left Ventricle	C=0.689	A=0.311	0.433877	1.44e-28	AFR
rs7978610	rs57690726	chr12:123955563	0.842175	0.981542	DNAH10OS	ENSG00000250091.2	Heart - Left Ventricle	C=0.689	A=0.311	0.446612	7.3e-16	AFR
rs7978610	rs57690726	chr12:123955563	0.842175	0.981542	ZNF664	ENSG00000179195.15	Heart - Left Ventricle	C=0.689	A=0.311	0.13495	4.94e-08	AFR
rs7978610	rs7305864	chr12:123957333	0.891527	0.965281	DNAH10OS	ENSG00000250091.2	Heart - Left Ventricle	C=0.669	G=0.331	0.439013	1.18e-15	AFR
rs7978610	rs7305864	chr12:123957333	0.891527	0.965281	RP11-380L11.4	ENSG00000270028.1	Heart - Left Ventricle	C=0.669	G=0.331	0.318073	6.73e-07	AFR
rs7978610	rs7305864	chr12:123957333	0.891527	0.965281	ZNF664	ENSG00000179195.15	Heart - Left Ventricle	C=0.669	G=0.331	0.129404	1.31e-07	AFR
rs7978610	rs7305864	chr12:123957333	0.891527	0.965281	CCDC92	ENSG00000119242.8	Heart - Left Ventricle	C=0.669	G=0.331	0.428444	1.96e-28	AFR
rs7978610	rs7312404	chr12:123962181	0.89799	0.972097	ZNF664	ENSG00000179195.15	Heart - Left Ventricle	A=0.67	G=0.33	0.133419	4.72e-08	AFR
rs7978610	rs7312404	chr12:123962181	0.89799	0.972097	CCDC92	ENSG00000119242.8	Heart - Left Ventricle	A=0.67	G=0.33	0.430204	7.46e-29	AFR
rs7978610	rs7312404	chr12:123962181	0.89799	0.972097	RP11-380L11.4	ENSG00000270028.1	Heart - Left Ventricle	A=0.67	G=0.33	0.318228	6.25e-07	AFR
rs7978610	rs7312404	chr12:123962181	0.89799	0.972097	DNAH10OS	ENSG00000250091.2	Heart - Left Ventricle	A=0.67	G=0.33	0.438326	1.12e-15	AFR
rs7978610	rs11831913	chr12:123962351	0.836336	0.985089	CCDC92	ENSG00000119242.8	Heart - Left Ventricle	T=0.692	C=0.308	0.438383	1.44e-28	AFR
rs7978610	rs11831913	chr12:123962351	0.836336	0.985089	RP11-380L11.4	ENSG00000270028.1	Heart - Left Ventricle	T=0.692	C=0.308	0.312956	1.74e-06	AFR
rs7978610	rs11831913	chr12:123962351	0.836336	0.985089	ZNF664	ENSG00000179195.15	Heart - Left Ventricle	T=0.692	C=0.308	0.135787	5.65e-08	AFR
rs7978610	rs11831913	chr12:123962351	0.836336	0.985089	DNAH10OS	ENSG00000250091.2	Heart - Left Ventricle	T=0.692	C=0.308	0.405624	7.25e-13	AFR
rs7978610	rs34668609	chr12:123962918	0.888372	0.968536	CCDC92	ENSG00000119242.8	Heart - Left Ventricle	T=0.671	A=0.329	0.430204	7.46e-29	AFR
rs7978610	rs34668609	chr12:123962918	0.888372	0.968536	RP11-380L11.4	ENSG00000270028.1	Heart - Left Ventricle	T=0.671	A=0.329	0.318228	6.25e-07	AFR
rs7978610	rs34668609	chr12:123962918	0.888372	0.968536	DNAH10OS	ENSG00000250091.2	Heart - Left Ventricle	T=0.671	A=0.329	0.438326	1.12e-15	AFR
rs7978610	rs34668609	chr12:123962918	0.888372	0.968536	ZNF664	ENSG00000179195.15	Heart - Left Ventricle	T=0.671	A=0.329	0.133419	4.72e-08	AFR
rs7978610	rs55990776	chr12:123962919	0.888372	0.968536	CCDC92	ENSG00000119242.8	Heart - Left Ventricle	A=0.671	G=0.329	0.430204	7.46e-29	AFR
rs7978610	rs55990776	chr12:123962919	0.888372	0.968536	ZNF664	ENSG00000179195.15	Heart - Left Ventricle	A=0.671	G=0.329	0.133419	4.72e-08	AFR
rs7978610	rs55990776	chr12:123962919	0.888372	0.968536	RP11-380L11.4	ENSG00000270028.1	Heart - Left Ventricle	A=0.671	G=0.329	0.318228	6.25e-07	AFR
rs7978610	rs55990776	chr12:123962919	0.888372	0.968536	DNAH10OS	ENSG00000250091.2	Heart - Left Ventricle	A=0.671	G=0.329	0.438326	1.12e-15	AFR
rs7978610	rs17585597	chr12:123963294	0.839641	0.988789	CCDC92	ENSG00000119242.8	Heart - Left Ventricle	G=0.692	C=0.308	0.438383	1.44e-28	AFR
rs7978610	rs17585597	chr12:123963294	0.839641	0.988789	DNAH10OS	ENSG00000250091.2	Heart - Left Ventricle	G=0.692	C=0.308	0.405624	7.25e-13	AFR
rs7978610	rs17585597	chr12:123963294	0.839641	0.988789	RP11-380L11.4	ENSG00000270028.1	Heart - Left Ventricle	G=0.692	C=0.308	0.312956	1.74e-06	AFR
rs7978610	rs17585597	chr12:123963294	0.839641	0.988789	ZNF664	ENSG00000179195.15	Heart - Left Ventricle	G=0.692	C=0.308	0.135787	5.65e-08	AFR
rs7978610	rs61421153	chr12:123969688	0.845722	0.988844	DNAH10OS	ENSG00000250091.2	Heart - Left Ventricle	T=0.691	C=0.309	0.404288	8.26e-13	AFR
rs7978610	rs61421153	chr12:123969688	0.845722	0.988844	RP11-380L11.4	ENSG00000270028.1	Heart - Left Ventricle	T=0.691	C=0.309	0.312977	1.7e-06	AFR
rs7978610	rs61421153	chr12:123969688	0.845722	0.988844	ZNF664	ENSG00000179195.15	Heart - Left Ventricle	T=0.691	C=0.309	0.135294	6.14e-08	AFR
rs7978610	rs61421153	chr12:123969688	0.845722	0.988844	CCDC92	ENSG00000119242.8	Heart - Left Ventricle	T=0.691	C=0.309	0.438501	1.19e-28	AFR
rs7978610	rs12301673	chr12:123971271	0.863535	0.978325	ZNF664	ENSG00000179195.15	Heart - Left Ventricle	C=0.682	T=0.318	0.133457	4.6e-08	AFR
rs7978610	rs12301673	chr12:123971271	0.863535	0.978325	RP11-380L11.4	ENSG00000270028.1	Heart - Left Ventricle	C=0.682	T=0.318	0.31928	5.64e-07	AFR
rs7978610	rs12301673	chr12:123971271	0.863535	0.978325	DNAH10OS	ENSG00000250091.2	Heart - Left Ventricle	C=0.682	T=0.318	0.435611	1.69e-15	AFR
rs7978610	rs12301673	chr12:123971271	0.863535	0.978325	CCDC92	ENSG00000119242.8	Heart - Left Ventricle	C=0.682	T=0.318	0.430151	7e-29	AFR
rs7978610	rs4765127	chr12:123975620	0.9766	0.993233	RP11-380L11.4	ENSG00000270028.1	Heart - Left Ventricle	G=0.657	T=0.343	0.336094	1.13e-07	AFR
rs7978610	rs4765127	chr12:123975620	0.9766	0.993233	ZNF664	ENSG00000179195.15	Heart - Left Ventricle	G=0.657	T=0.343	0.135026	2.69e-08	AFR
rs7978610	rs4765127	chr12:123975620	0.9766	0.993233	DNAH10OS	ENSG00000250091.2	Heart - Left Ventricle	G=0.657	T=0.343	0.421041	1.28e-14	AFR
rs7978610	rs4765127	chr12:123975620	0.9766	0.993233	CCDC92	ENSG00000119242.8	Heart - Left Ventricle	G=0.657	T=0.343	0.425003	2.17e-28	AFR
rs7978610	rs56491008	chr12:123976156	0.914546	0.99291	ZNF664	ENSG00000179195.15	Heart - Left Ventricle	C=0.676	A=0.324	0.136489	3.94e-08	AFR
rs7978610	rs56491008	chr12:123976156	0.914546	0.99291	DNAH10OS	ENSG00000250091.2	Heart - Left Ventricle	C=0.676	A=0.324	0.385968	7.74e-12	AFR
rs7978610	rs56491008	chr12:123976156	0.914546	0.99291	RP11-380L11.4	ENSG00000270028.1	Heart - Left Ventricle	C=0.676	A=0.324	0.323673	6.29e-07	AFR
rs7978610	rs56491008	chr12:123976156	0.914546	0.99291	CCDC92	ENSG00000119242.8	Heart - Left Ventricle	C=0.676	A=0.324	0.436297	1.2e-28	AFR
rs7978610	rs11057408	chr12:123980289	0.940184	0.986207	ZNF664	ENSG00000179195.15	Heart - Left Ventricle	G=0.667	T=0.333	0.13176	6.03e-08	AFR
rs7978610	rs11057408	chr12:123980289	0.940184	0.986207	CCDC92	ENSG00000119242.8	Heart - Left Ventricle	G=0.667	T=0.333	0.423226	4.21e-28	AFR
rs7978610	rs11057408	chr12:123980289	0.940184	0.986207	DNAH10OS	ENSG00000250091.2	Heart - Left Ventricle	G=0.667	T=0.333	0.423509	8.79e-15	AFR
rs7978610	rs11057408	chr12:123980289	0.940184	0.986207	RP11-380L11.4	ENSG00000270028.1	Heart - Left Ventricle	G=0.667	T=0.333	0.333365	1.46e-07	AFR
rs7978610	rs75989601	chr12:123982176	0.983265	0.996617	ZNF664	ENSG00000179195.15	Heart - Left Ventricle	C=0.657	T=0.343	0.13176	6.03e-08	AFR
rs7978610	rs75989601	chr12:123982176	0.983265	0.996617	RP11-380L11.4	ENSG00000270028.1	Heart - Left Ventricle	C=0.657	T=0.343	0.333365	1.46e-07	AFR
rs7978610	rs75989601	chr12:123982176	0.983265	0.996617	DNAH10OS	ENSG00000250091.2	Heart - Left Ventricle	C=0.657	T=0.343	0.423509	8.79e-15	AFR
rs7978610	rs75989601	chr12:123982176	0.983265	0.996617	CCDC92	ENSG00000119242.8	Heart - Left Ventricle	C=0.657	T=0.343	0.423226	4.21e-28	AFR
rs7978610	rs76283024	chr12:123982232	0.921253	1	RP11-380L11.4	ENSG00000270028.1	Heart - Left Ventricle	G=0.677	T=0.323	0.320559	8.09e-07	AFR
rs7978610	rs76283024	chr12:123982232	0.921253	1	DNAH10OS	ENSG00000250091.2	Heart - Left Ventricle	G=0.677	T=0.323	0.388224	5.67e-12	AFR
rs7978610	rs76283024	chr12:123982232	0.921253	1	ZNF664	ENSG00000179195.15	Heart - Left Ventricle	G=0.677	T=0.323	0.132969	9e-08	AFR
rs7978610	rs76283024	chr12:123982232	0.921253	1	CCDC92	ENSG00000119242.8	Heart - Left Ventricle	G=0.677	T=0.323	0.434101	2.51e-28	AFR
rs7978610	rs35099862	chr12:123982657	0.97331	0.993226	DNAH10OS	ENSG00000250091.2	Heart - Left Ventricle	C=0.656	A=0.344	0.424495	8.99e-15	AFR
rs7978610	rs35099862	chr12:123982657	0.97331	0.993226	CCDC92	ENSG00000119242.8	Heart - Left Ventricle	C=0.656	A=0.344	0.421821	1.02e-27	AFR
rs7978610	rs35099862	chr12:123982657	0.97331	0.993226	RP11-380L11.4	ENSG00000270028.1	Heart - Left Ventricle	C=0.656	A=0.344	0.333571	1.55e-07	AFR
rs7978610	rs35099862	chr12:123982657	0.97331	0.993226	ZNF664	ENSG00000179195.15	Heart - Left Ventricle	C=0.656	A=0.344	0.127889	1.63e-07	AFR
rs7978610	rs7978610	chr12:123984025	1	1	DNAH10OS	ENSG00000250091.2	Heart - Left Ventricle	G=0.659	C=0.341	0.43056	6.39e-15	AFR
rs7978610	rs7978610	chr12:123984025	1	1	ZNF664	ENSG00000179195.15	Heart - Left Ventricle	G=0.659	C=0.341	0.132995	6.52e-08	AFR
rs7978610	rs7978610	chr12:123984025	1	1	RP11-380L11.4	ENSG00000270028.1	Heart - Left Ventricle	G=0.659	C=0.341	0.337051	1.5e-07	AFR
rs7978610	rs7978610	chr12:123984025	1	1	CCDC92	ENSG00000119242.8	Heart - Left Ventricle	G=0.659	C=0.341	0.42592	9.38e-28	AFR
rs7978610	rs952632	chr12:123985191	0.980036	1	CCDC92	ENSG00000119242.8	Heart - Left Ventricle	A=0.655	G=0.345	0.421821	1.02e-27	AFR
rs7978610	rs952632	chr12:123985191	0.980036	1	RP11-380L11.4	ENSG00000270028.1	Heart - Left Ventricle	A=0.655	G=0.345	0.333571	1.55e-07	AFR
rs7978610	rs952632	chr12:123985191	0.980036	1	DNAH10OS	ENSG00000250091.2	Heart - Left Ventricle	A=0.655	G=0.345	0.424495	8.99e-15	AFR
rs7978610	rs952632	chr12:123985191	0.980036	1	ZNF664	ENSG00000179195.15	Heart - Left Ventricle	A=0.655	G=0.345	0.127889	1.63e-07	AFR
rs7978610	rs11837287	chr12:123985512	0.986632	1	ZNF664	ENSG00000179195.15	Heart - Left Ventricle	C=0.656	T=0.344	0.13176	6.03e-08	AFR
rs7978610	rs11837287	chr12:123985512	0.986632	1	DNAH10OS	ENSG00000250091.2	Heart - Left Ventricle	C=0.656	T=0.344	0.423509	8.79e-15	AFR
rs7978610	rs11837287	chr12:123985512	0.986632	1	RP11-380L11.4	ENSG00000270028.1	Heart - Left Ventricle	C=0.656	T=0.344	0.333365	1.46e-07	AFR
rs7978610	rs11837287	chr12:123985512	0.986632	1	CCDC92	ENSG00000119242.8	Heart - Left Ventricle	C=0.656	T=0.344	0.423226	4.21e-28	AFR
rs7978610	rs7307277	chr12:123990609	0.936862	0.97945	RP11-380L11.4	ENSG00000270028.1	Heart - Left Ventricle	A=0.664	G=0.336	0.333571	1.55e-07	AFR
rs7978610	rs7307277	chr12:123990609	0.936862	0.97945	CCDC92	ENSG00000119242.8	Heart - Left Ventricle	A=0.664	G=0.336	0.421821	1.02e-27	AFR
rs7978610	rs7307277	chr12:123990609	0.936862	0.97945	ZNF664	ENSG00000179195.15	Heart - Left Ventricle	A=0.664	G=0.336	0.127889	1.63e-07	AFR
rs7978610	rs7307277	chr12:123990609	0.936862	0.97945	DNAH10OS	ENSG00000250091.2	Heart - Left Ventricle	A=0.664	G=0.336	0.424495	8.99e-15	AFR
rs7978610	rs7311233	chr12:123991393	0.873418	0.989085	ZNF664	ENSG00000179195.15	Heart - Left Ventricle	A=0.684	G=0.316	0.132969	9e-08	AFR
rs7978610	rs7311233	chr12:123991393	0.873418	0.989085	RP11-380L11.4	ENSG00000270028.1	Heart - Left Ventricle	A=0.684	G=0.316	0.320559	8.09e-07	AFR
rs7978610	rs7311233	chr12:123991393	0.873418	0.989085	CCDC92	ENSG00000119242.8	Heart - Left Ventricle	A=0.684	G=0.316	0.434101	2.51e-28	AFR
rs7978610	rs7311233	chr12:123991393	0.873418	0.989085	DNAH10OS	ENSG00000250091.2	Heart - Left Ventricle	A=0.684	G=0.316	0.388224	5.67e-12	AFR
rs7978610	rs71458830	chr12:123992014	0.917444	0.95945	ZNF664	ENSG00000179195.15	Heart - Left Ventricle	C=0.66	T=0.34	0.13176	6.03e-08	AFR
rs7978610	rs71458830	chr12:123992014	0.917444	0.95945	RP11-380L11.4	ENSG00000270028.1	Heart - Left Ventricle	C=0.66	T=0.34	0.333365	1.46e-07	AFR
rs7978610	rs71458830	chr12:123992014	0.917444	0.95945	DNAH10OS	ENSG00000250091.2	Heart - Left Ventricle	C=0.66	T=0.34	0.423509	8.79e-15	AFR
rs7978610	rs71458830	chr12:123992014	0.917444	0.95945	CCDC92	ENSG00000119242.8	Heart - Left Ventricle	C=0.66	T=0.34	0.423226	4.21e-28	AFR
rs7978610	rs12809473	chr12:123992052	0.943453	0.986238	CCDC92	ENSG00000119242.8	Heart - Left Ventricle	T=0.666	A=0.334	0.423226	4.21e-28	AFR
rs7978610	rs12809473	chr12:123992052	0.943453	0.986238	ZNF664	ENSG00000179195.15	Heart - Left Ventricle	T=0.666	A=0.334	0.13176	6.03e-08	AFR
rs7978610	rs12809473	chr12:123992052	0.943453	0.986238	DNAH10OS	ENSG00000250091.2	Heart - Left Ventricle	T=0.666	A=0.334	0.423509	8.79e-15	AFR
rs7978610	rs12809473	chr12:123992052	0.943453	0.986238	RP11-380L11.4	ENSG00000270028.1	Heart - Left Ventricle	T=0.666	A=0.334	0.333365	1.46e-07	AFR
rs7978610	rs12827409	chr12:123992159	0.936862	0.97945	CCDC92	ENSG00000119242.8	Heart - Left Ventricle	C=0.664	G=0.336	0.421821	1.02e-27	AFR
rs7978610	rs12827409	chr12:123992159	0.936862	0.97945	RP11-380L11.4	ENSG00000270028.1	Heart - Left Ventricle	C=0.664	G=0.336	0.333571	1.55e-07	AFR
rs7978610	rs12827409	chr12:123992159	0.936862	0.97945	ZNF664	ENSG00000179195.15	Heart - Left Ventricle	C=0.664	G=0.336	0.127889	1.63e-07	AFR
rs7978610	rs12827409	chr12:123992159	0.936862	0.97945	DNAH10OS	ENSG00000250091.2	Heart - Left Ventricle	C=0.664	G=0.336	0.424495	8.99e-15	AFR
rs7978610	.	chr12:123993829	0.883444	1	CCDC92	ENSG00000119242.8	Heart - Left Ventricle	C=0.686	-=0.314	0.434101	2.51e-28	AFR
rs7978610	.	chr12:123993829	0.883444	1	DNAH10OS	ENSG00000250091.2	Heart - Left Ventricle	C=0.686	-=0.314	0.388224	5.67e-12	AFR
rs7978610	.	chr12:123993829	0.883444	1	RP11-380L11.4	ENSG00000270028.1	Heart - Left Ventricle	C=0.686	-=0.314	0.320559	8.09e-07	AFR
rs7978610	.	chr12:123993829	0.883444	1	ZNF664	ENSG00000179195.15	Heart - Left Ventricle	C=0.686	-=0.314	0.132969	9e-08	AFR
rs7978610	rs60949944	chr12:123994019	0.943453	0.986238	CCDC92	ENSG00000119242.8	Heart - Left Ventricle	A=0.666	T=0.334	0.423226	4.21e-28	AFR
rs7978610	rs60949944	chr12:123994019	0.943453	0.986238	RP11-380L11.4	ENSG00000270028.1	Heart - Left Ventricle	A=0.666	T=0.334	0.333365	1.46e-07	AFR
rs7978610	rs60949944	chr12:123994019	0.943453	0.986238	DNAH10OS	ENSG00000250091.2	Heart - Left Ventricle	A=0.666	T=0.334	0.423509	8.79e-15	AFR
rs7978610	rs60949944	chr12:123994019	0.943453	0.986238	ZNF664	ENSG00000179195.15	Heart - Left Ventricle	A=0.666	T=0.334	0.13176	6.03e-08	AFR
rs7978610	rs58107305	chr12:123994090	0.883444	1	CCDC92	ENSG00000119242.8	Heart - Left Ventricle	G=0.686	T=0.314	0.434101	2.51e-28	AFR
rs7978610	rs58107305	chr12:123994090	0.883444	1	DNAH10OS	ENSG00000250091.2	Heart - Left Ventricle	G=0.686	T=0.314	0.388224	5.67e-12	AFR
rs7978610	rs58107305	chr12:123994090	0.883444	1	RP11-380L11.4	ENSG00000270028.1	Heart - Left Ventricle	G=0.686	T=0.314	0.320559	8.09e-07	AFR
rs7978610	rs58107305	chr12:123994090	0.883444	1	ZNF664	ENSG00000179195.15	Heart - Left Ventricle	G=0.686	T=0.314	0.132969	9e-08	AFR
rs7978610	rs57141549	chr12:123994784	0.94015	0.982837	CCDC92	ENSG00000119242.8	Heart - Left Ventricle	C=0.665	T=0.335	0.423226	4.21e-28	AFR
rs7978610	rs57141549	chr12:123994784	0.94015	0.982837	ZNF664	ENSG00000179195.15	Heart - Left Ventricle	C=0.665	T=0.335	0.13176	6.03e-08	AFR
rs7978610	rs57141549	chr12:123994784	0.94015	0.982837	DNAH10OS	ENSG00000250091.2	Heart - Left Ventricle	C=0.665	T=0.335	0.423509	8.79e-15	AFR
rs7978610	rs57141549	chr12:123994784	0.94015	0.982837	RP11-380L11.4	ENSG00000270028.1	Heart - Left Ventricle	C=0.665	T=0.335	0.333365	1.46e-07	AFR
rs7978610	rs57374969	chr12:123996319	0.933594	0.979404	ZNF664	ENSG00000179195.15	Heart - Left Ventricle	G=0.665	A=0.335	0.127889	1.63e-07	AFR
rs7978610	rs57374969	chr12:123996319	0.933594	0.979404	CCDC92	ENSG00000119242.8	Heart - Left Ventricle	G=0.665	A=0.335	0.421821	1.02e-27	AFR
rs7978610	rs57374969	chr12:123996319	0.933594	0.979404	DNAH10OS	ENSG00000250091.2	Heart - Left Ventricle	G=0.665	A=0.335	0.424495	8.99e-15	AFR
rs7978610	rs57374969	chr12:123996319	0.933594	0.979404	RP11-380L11.4	ENSG00000270028.1	Heart - Left Ventricle	G=0.665	A=0.335	0.333571	1.55e-07	AFR
rs7978610	rs60269906	chr12:123997143	0.963525	0.993202	DNAH10OS	ENSG00000250091.2	Heart - Left Ventricle	A=0.654	G=0.346	0.423509	8.79e-15	AFR
rs7978610	rs60269906	chr12:123997143	0.963525	0.993202	RP11-380L11.4	ENSG00000270028.1	Heart - Left Ventricle	A=0.654	G=0.346	0.333365	1.46e-07	AFR
rs7978610	rs60269906	chr12:123997143	0.963525	0.993202	ZNF664	ENSG00000179195.15	Heart - Left Ventricle	A=0.654	G=0.346	0.13176	6.03e-08	AFR
rs7978610	rs60269906	chr12:123997143	0.963525	0.993202	CCDC92	ENSG00000119242.8	Heart - Left Ventricle	A=0.654	G=0.346	0.423226	4.21e-28	AFR
rs7978610	rs12303933	chr12:123997709	0.910094	0.989623	CCDC92	ENSG00000119242.8	Heart - Left Ventricle	T=0.642	C=0.358	0.423226	4.21e-28	AFR
rs7978610	rs12303933	chr12:123997709	0.910094	0.989623	ZNF664	ENSG00000179195.15	Heart - Left Ventricle	T=0.642	C=0.358	0.13176	6.03e-08	AFR
rs7978610	rs12303933	chr12:123997709	0.910094	0.989623	DNAH10OS	ENSG00000250091.2	Heart - Left Ventricle	T=0.642	C=0.358	0.423509	8.79e-15	AFR
rs7978610	rs12303933	chr12:123997709	0.910094	0.989623	RP11-380L11.4	ENSG00000270028.1	Heart - Left Ventricle	T=0.642	C=0.358	0.333365	1.46e-07	AFR
rs7978610	rs2130382	chr12:124000096	0.894863	0.975415	CCDC92	ENSG00000119242.8	Heart - Left Ventricle	C=0.673	G=0.327	0.434101	2.51e-28	AFR
rs7978610	rs2130382	chr12:124000096	0.894863	0.975415	ZNF664	ENSG00000179195.15	Heart - Left Ventricle	C=0.673	G=0.327	0.132969	9e-08	AFR
rs7978610	rs2130382	chr12:124000096	0.894863	0.975415	RP11-380L11.4	ENSG00000270028.1	Heart - Left Ventricle	C=0.673	G=0.327	0.320559	8.09e-07	AFR
rs7978610	rs2130382	chr12:124000096	0.894863	0.975415	DNAH10OS	ENSG00000250091.2	Heart - Left Ventricle	C=0.673	G=0.327	0.388224	5.67e-12	AFR
rs7978610	rs12310367	chr12:124002131	0.953723	0.989791	DNAH10OS	ENSG00000250091.2	Heart - Left Ventricle	A=0.653	G=0.347	0.423509	8.79e-15	AFR
rs7978610	rs12310367	chr12:124002131	0.953723	0.989791	CCDC92	ENSG00000119242.8	Heart - Left Ventricle	A=0.653	G=0.347	0.423226	4.21e-28	AFR
rs7978610	rs12310367	chr12:124002131	0.953723	0.989791	RP11-380L11.4	ENSG00000270028.1	Heart - Left Ventricle	A=0.653	G=0.347	0.333365	1.46e-07	AFR
rs7978610	rs12310367	chr12:124002131	0.953723	0.989791	ZNF664	ENSG00000179195.15	Heart - Left Ventricle	A=0.653	G=0.347	0.13176	6.03e-08	AFR
rs7978610	rs57571597	chr12:124002304	0.947328	0.989767	ZNF664	ENSG00000179195.15	Heart - Left Ventricle	A=0.652	G=0.348	0.127296	1.86e-07	AFR
rs7978610	rs57571597	chr12:124002304	0.947328	0.989767	CCDC92	ENSG00000119242.8	Heart - Left Ventricle	A=0.652	G=0.348	0.415933	7.4e-27	AFR
rs7978610	rs57571597	chr12:124002304	0.947328	0.989767	DNAH10OS	ENSG00000250091.2	Heart - Left Ventricle	A=0.652	G=0.348	0.418358	2.33e-14	AFR
rs7978610	rs57571597	chr12:124002304	0.947328	0.989767	RP11-380L11.4	ENSG00000270028.1	Heart - Left Ventricle	A=0.652	G=0.348	0.326645	2.85e-07	AFR
rs7978610	rs77112003	chr12:124002996	0.829553	0.974159	RP11-380L11.4	ENSG00000270028.1	Heart - Left Ventricle	C=0.689	T=0.311	0.315155	1.3e-06	AFR
rs7978610	rs77112003	chr12:124002996	0.829553	0.974159	ZNF664	ENSG00000179195.15	Heart - Left Ventricle	C=0.689	T=0.311	0.135216	5.57e-08	AFR
rs7978610	rs77112003	chr12:124002996	0.829553	0.974159	DNAH10OS	ENSG00000250091.2	Heart - Left Ventricle	C=0.689	T=0.311	0.400003	1.22e-12	AFR
rs7978610	rs77112003	chr12:124002996	0.829553	0.974159	CCDC92	ENSG00000119242.8	Heart - Left Ventricle	C=0.689	T=0.311	0.437273	1.04e-28	AFR
rs7978610	rs11057413	chr12:124004615	0.950381	0.986404	CCDC92	ENSG00000119242.8	Heart - Left Ventricle	A=0.654	G=0.346	0.421058	1.01e-27	AFR
rs7978610	rs11057413	chr12:124004615	0.950381	0.986404	DNAH10OS	ENSG00000250091.2	Heart - Left Ventricle	A=0.654	G=0.346	0.427097	5.24e-15	AFR
rs7978610	rs11057413	chr12:124004615	0.950381	0.986404	RP11-380L11.4	ENSG00000270028.1	Heart - Left Ventricle	A=0.654	G=0.346	0.333449	1.49e-07	AFR
rs7978610	rs11057413	chr12:124004615	0.950381	0.986404	ZNF664	ENSG00000179195.15	Heart - Left Ventricle	A=0.654	G=0.346	0.134322	3.32e-08	AFR
rs7978610	rs7307053	chr12:124009993	0.829553	0.974159	CCDC92	ENSG00000119242.8	Heart - Left Ventricle	C=0.689	T=0.311	0.437273	1.04e-28	AFR
rs7978610	rs7307053	chr12:124009993	0.829553	0.974159	RP11-380L11.4	ENSG00000270028.1	Heart - Left Ventricle	C=0.689	T=0.311	0.315155	1.3e-06	AFR
rs7978610	rs7307053	chr12:124009993	0.829553	0.974159	ZNF664	ENSG00000179195.15	Heart - Left Ventricle	C=0.689	T=0.311	0.135216	5.57e-08	AFR
rs7978610	rs7307053	chr12:124009993	0.829553	0.974159	DNAH10OS	ENSG00000250091.2	Heart - Left Ventricle	C=0.689	T=0.311	0.400003	1.22e-12	AFR
rs7978610	rs12824567	chr12:124010656	0.88851	0.975301	CCDC92	ENSG00000119242.8	Heart - Left Ventricle	G=0.674	C=0.326	0.434101	2.51e-28	AFR
rs7978610	rs12824567	chr12:124010656	0.88851	0.975301	DNAH10OS	ENSG00000250091.2	Heart - Left Ventricle	G=0.674	C=0.326	0.388224	5.67e-12	AFR
rs7978610	rs12824567	chr12:124010656	0.88851	0.975301	ZNF664	ENSG00000179195.15	Heart - Left Ventricle	G=0.674	C=0.326	0.132969	9e-08	AFR
rs7978610	rs12824567	chr12:124010656	0.88851	0.975301	RP11-380L11.4	ENSG00000270028.1	Heart - Left Ventricle	G=0.674	C=0.326	0.320559	8.09e-07	AFR
rs12809858	rs57407558	chr12:125049673	1	1	AACS	ENSG00000081760.16	Heart - Left Ventricle	T=0.486	C=0.514	-0.260865	1.9e-09	AFR
rs9525916	rs9533775	chr13:44123820	0.888854	0.98646	SMIM2-AS1	ENSG00000227258.5	Heart - Left Ventricle	C=0.94	T=0.06	-0.489462	1.61e-16	AFR
rs9525916	rs59174556	chr13:44128733	1	1	SMIM2-AS1	ENSG00000227258.5	Heart - Left Ventricle	T=0.935	A=0.065	-0.508436	5.93e-18	AFR
rs842406	rs57336388	chr13:46632447	0.86534	1	LRCH1	ENSG00000136141.14	Heart - Left Ventricle	T=0.01	C=0.99	-0.316513	4.16e-14	AFR
rs842406	rs60340565	chr13:46632679	0.86534	1	LRCH1	ENSG00000136141.14	Heart - Left Ventricle	G=0.01	C=0.99	-0.316513	4.16e-14	AFR
rs842406	rs7318773	chr13:46634812	0.86534	1	LRCH1	ENSG00000136141.14	Heart - Left Ventricle	G=0.01	T=0.99	-0.313146	7.24e-14	AFR
rs842406	rs60497937	chr13:46635671	0.86534	1	LRCH1	ENSG00000136141.14	Heart - Left Ventricle	G=0.01	C=0.99	-0.299743	6.25e-13	AFR
rs842406	rs1467605	chr13:46637726	0.86534	1	LRCH1	ENSG00000136141.14	Heart - Left Ventricle	A=0.01	C=0.99	-0.299743	6.25e-13	AFR
rs842406	rs9534447	chr13:46638587	0.86534	1	LRCH1	ENSG00000136141.14	Heart - Left Ventricle	G=0.01	C=0.99	-0.299743	6.25e-13	AFR
rs842406	rs17278743	chr13:46638826	0.86534	1	LRCH1	ENSG00000136141.14	Heart - Left Ventricle	G=0.01	A=0.99	-0.299743	6.25e-13	AFR
rs842406	rs17278840	chr13:46641876	0.86534	1	LRCH1	ENSG00000136141.14	Heart - Left Ventricle	G=0.01	C=0.99	-0.299743	6.25e-13	AFR
rs842406	rs1773118	chr13:46647505	0.869681	0.932567	LRCH1	ENSG00000136141.14	Heart - Left Ventricle	T=0.011	G=0.989	-0.299743	6.25e-13	AFR
rs842406	rs58857340	chr13:46656059	1	1	LRCH1	ENSG00000136141.14	Heart - Left Ventricle	C=0.011	T=0.989	-0.299743	6.25e-13	AFR
rs842406	rs17345355	chr13:46664719	0.936782	1	LRCH1	ENSG00000136141.14	Heart - Left Ventricle	A=0.012	G=0.988	-0.307487	1.97e-13	AFR
rs41284185	rs41284185	chr13:46669061	1	1	LRCH1	ENSG00000136141.14	Heart - Left Ventricle	C=0.998	G=0.002	0.394835	7.43e-08	AFR
rs17074987	rs58179667	chr13:50916060	0.985073	0.996237	RNASEH2B	ENSG00000136104.19	Heart - Left Ventricle	T=0.282	C=0.718	0.292913	4.94e-14	AFR
rs17074987	rs59310144	chr13:50917644	0.97016	0.996183	RNASEH2B	ENSG00000136104.19	Heart - Left Ventricle	G=0.276	A=0.724	0.292913	4.94e-14	AFR
rs17074987	rs17074987	chr13:50917826	1	1	RNASEH2B	ENSG00000136104.19	Heart - Left Ventricle	A=0.28	G=0.72	0.180411	8.37e-06	AFR
rs17074987	rs61503413	chr13:50922184	0.98876	0.996234	RNASEH2B	ENSG00000136104.19	Heart - Left Ventricle	G=0.28	A=0.72	0.292913	4.94e-14	AFR
rs17074987	rs4942943	chr13:50926751	0.959088	0.981172	RNASEH2B	ENSG00000136104.19	Heart - Left Ventricle	G=0.28	A=0.72	0.180476	8.44e-06	AFR
rs17074987	rs61485560	chr13:50937366	0.951819	0.977444	RNASEH2B	ENSG00000136104.19	Heart - Left Ventricle	C=0.281	T=0.719	0.293358	3.73e-14	AFR
rs17074987	rs57814464	chr13:50942169	0.959051	0.992344	RNASEH2B	ENSG00000136104.19	Heart - Left Ventricle	A=0.275	G=0.725	0.180476	8.44e-06	AFR
rs17074987	rs7321027	chr13:50952622	0.959036	0.98858	RNASEH2B	ENSG00000136104.19	Heart - Left Ventricle	C=0.277	G=0.723	0.180476	8.44e-06	AFR
rs17074987	rs6561603	chr13:50957679	0.944358	0.977284	RNASEH2B	ENSG00000136104.19	Heart - Left Ventricle	T=0.278	C=0.722	0.29071	6.4e-14	AFR
rs17074987	rs4941678	chr13:50966597	0.944358	0.977284	RNASEH2B	ENSG00000136104.19	Heart - Left Ventricle	G=0.278	C=0.722	0.178834	9.41e-06	AFR
rs731955	rs9513576	chr13:99186894	0.898362	0.979567	UBAC2-AS1	ENSG00000228889.6	Heart - Left Ventricle	G=0.864	A=0.136	0.270132	6.21e-06	AFR
rs731955	rs9517637	chr13:99189561	0.886866	0.979531	UBAC2-AS1	ENSG00000228889.6	Heart - Left Ventricle	T=0.862	C=0.138	0.282062	3.33e-06	AFR
rs731955	rs9557175	chr13:99196135	0.905049	0.986366	UBAC2-AS1	ENSG00000228889.6	Heart - Left Ventricle	G=0.863	C=0.137	0.309283	3.67e-07	AFR
rs731955	rs911206665	chr13:99201658	0.959899	0.979744	UBAC2-AS1	ENSG00000228889.6	Heart - Left Ventricle	AGTT=0.871	-=0.129	0.286472	2.61e-06	AFR
rs731955	rs57581486	chr13:99202870	0.959899	0.979744	UBAC2-AS1	ENSG00000228889.6	Heart - Left Ventricle	G=0.871	A=0.129	0.289212	2.15e-06	AFR
rs731955	rs57575275	chr13:99213003	0.859202	0.97944	UBAC2-AS1	ENSG00000228889.6	Heart - Left Ventricle	C=0.858	T=0.142	0.301115	7.66e-07	AFR
rs731955	rs9517650	chr13:99213025	0.859202	0.97944	UBAC2-AS1	ENSG00000228889.6	Heart - Left Ventricle	G=0.858	C=0.142	0.291542	1.74e-06	AFR
rs731955	rs9554571	chr13:99216140	0.870088	0.979477	UBAC2-AS1	ENSG00000228889.6	Heart - Left Ventricle	C=0.86	T=0.14	0.284671	2.65e-06	AFR
rs731955	rs7338177	chr13:99217202	0.98652	1	UBAC2-AS1	ENSG00000228889.6	Heart - Left Ventricle	C=0.873	T=0.127	0.306294	4.58e-07	AFR
rs731955	rs56533238	chr13:99218386	1	1	UBAC2-AS1	ENSG00000228889.6	Heart - Left Ventricle	T=0.871	A=0.129	0.301089	7.02e-07	AFR
rs731955	rs7332672	chr13:99225217	0.96014	0.986473	UBAC2-AS1	ENSG00000228889.6	Heart - Left Ventricle	C=0.87	T=0.13	0.298743	8.83e-07	AFR
rs731955	rs74243321	chr13:99227242	0.98652	1	UBAC2-AS1	ENSG00000228889.6	Heart - Left Ventricle	C=0.873	T=0.127	0.302309	6.22e-07	AFR
rs731955	rs61473131	chr13:99229428	0.966453	0.986416	UBAC2-AS1	ENSG00000228889.6	Heart - Left Ventricle	C=0.872	T=0.128	0.280583	3.6e-06	AFR
rs731955	rs9517654	chr13:99230509	0.947405	0.986449	UBAC2-AS1	ENSG00000228889.6	Heart - Left Ventricle	C=0.868	G=0.132	0.302766	6.52e-07	AFR
rs28429419	rs8007944	chr14:55110098	1	1	SOCS4	ENSG00000180008.8	Heart - Left Ventricle	A=0.048	C=0.952	-0.123118	3.17e-05	AFR
rs28429419	rs58298165	chr14:55112795	1	1	SOCS4	ENSG00000180008.8	Heart - Left Ventricle	A=0.048	G=0.952	-0.123118	3.17e-05	AFR
rs28429419	rs57613976	chr14:55116759	0.967689	1	SOCS4	ENSG00000180008.8	Heart - Left Ventricle	G=0.049	A=0.951	-0.126782	1.87e-05	AFR
rs28429419	rs3825612	chr14:55118663	0.967689	1	SOCS4	ENSG00000180008.8	Heart - Left Ventricle	T=0.049	C=0.951	-0.126782	1.87e-05	AFR
rs28429419	rs7160523	chr14:55127842	0.881677	1	SOCS4	ENSG00000180008.8	Heart - Left Ventricle	G=0.054	T=0.946	-0.125394	2.21e-05	AFR
rs28429419	rs1042188	chr14:55138318	0.881677	1	SOCS4	ENSG00000180008.8	Heart - Left Ventricle	A=0.054	C=0.946	-0.126473	1.69e-05	AFR
rs28429419	rs8004787	chr14:55140648	0.881677	1	SOCS4	ENSG00000180008.8	Heart - Left Ventricle	C=0.054	T=0.946	-0.126473	1.69e-05	AFR
rs28429419	rs2075601	chr14:55142516	0.881677	1	SOCS4	ENSG00000180008.8	Heart - Left Ventricle	C=0.054	T=0.946	-0.125394	2.21e-05	AFR
rs28429419	rs2075602	chr14:55143056	0.881677	1	SOCS4	ENSG00000180008.8	Heart - Left Ventricle	A=0.054	G=0.946	-0.125394	2.21e-05	AFR
rs28429419	rs57979887	chr14:55154398	0.865236	0.983238	SOCS4	ENSG00000180008.8	Heart - Left Ventricle	C=0.053	G=0.947	-0.137607	1.67e-06	AFR
rs28429419	rs7159808	chr14:55157609	0.865236	0.983238	SOCS4	ENSG00000180008.8	Heart - Left Ventricle	G=0.053	T=0.947	-0.125394	2.21e-05	AFR
rs28429419	rs6573007	chr14:55159220	0.881677	1	SOCS4	ENSG00000180008.8	Heart - Left Ventricle	T=0.054	G=0.946	-0.126473	1.69e-05	AFR
rs28429419	rs1555328117	chr14:55160977	0.881677	1	SOCS4	ENSG00000180008.8	Heart - Left Ventricle	-=0.054	TTTC=0.946	-0.125394	2.21e-05	AFR
rs28429419	rs56660630	chr14:55162410	0.881677	1	SOCS4	ENSG00000180008.8	Heart - Left Ventricle	C=0.054	G=0.946	-0.125394	2.21e-05	AFR
rs28429419	rs10134800	chr14:55168491	0.881677	1	SOCS4	ENSG00000180008.8	Heart - Left Ventricle	A=0.054	G=0.946	-0.127228	1.54e-05	AFR
rs28429419	rs8018110	chr14:55174996	0.881677	1	SOCS4	ENSG00000180008.8	Heart - Left Ventricle	C=0.054	T=0.946	-0.127228	1.54e-05	AFR
rs28429419	.	chr14:55180857	0.881677	1	SOCS4	ENSG00000180008.8	Heart - Left Ventricle	A=0.054	-=0.946	-0.127228	1.54e-05	AFR
rs28429419	rs7147106	chr14:55185471	0.881677	1	SOCS4	ENSG00000180008.8	Heart - Left Ventricle	G=0.054	T=0.946	-0.127228	1.54e-05	AFR
rs28429419	rs60264372	chr14:55296894	0.819665	0.949754	SOCS4	ENSG00000180008.8	Heart - Left Ventricle	A=0.052	C=0.948	-0.133385	3.98e-06	AFR
rs28429419	rs10142547	chr14:55297245	0.819665	0.949754	SOCS4	ENSG00000180008.8	Heart - Left Ventricle	T=0.052	C=0.948	-0.133385	3.98e-06	AFR
rs28429419	rs8022225	chr14:55300351	0.819665	0.949754	SOCS4	ENSG00000180008.8	Heart - Left Ventricle	A=0.052	G=0.948	-0.133385	3.98e-06	AFR
rs28429419	rs8023197	chr14:55300677	0.819665	0.949754	SOCS4	ENSG00000180008.8	Heart - Left Ventricle	G=0.052	T=0.948	-0.129162	6.91e-06	AFR
rs28429419	rs17673179	chr14:55304026	0.819665	0.949754	SOCS4	ENSG00000180008.8	Heart - Left Ventricle	G=0.052	C=0.948	-0.133385	3.98e-06	AFR
rs28429419	rs1109170	chr14:55319070	0.819665	0.949754	SOCS4	ENSG00000180008.8	Heart - Left Ventricle	A=0.052	C=0.948	-0.133385	3.98e-06	AFR
rs28429419	rs10141483	chr14:55320153	0.819665	0.949754	SOCS4	ENSG00000180008.8	Heart - Left Ventricle	T=0.052	C=0.948	-0.133385	3.98e-06	AFR
rs28429419	rs61155711	chr14:55320702	0.819665	0.949754	SOCS4	ENSG00000180008.8	Heart - Left Ventricle	A=0.052	G=0.948	-0.133385	3.98e-06	AFR
rs28429419	rs112870553	chr14:55323344	0.807241	0.949714	SOCS4	ENSG00000180008.8	Heart - Left Ventricle	T=0.053	G=0.947	-0.133012	4.01e-06	AFR
rs28429419	rs59576353	chr14:55327396	0.807241	0.949714	SOCS4	ENSG00000180008.8	Heart - Left Ventricle	C=0.053	G=0.947	-0.133385	3.98e-06	AFR
rs10137475	rs6573194	chr14:58246196	0.852739	0.975929	ACTR10	ENSG00000131966.13	Heart - Left Ventricle	C=0.617	T=0.383	0.0974587	3.4e-05	AFR
rs10137475	rs12590259	chr14:58274407	0.873282	0.98287	ACTR10	ENSG00000131966.13	Heart - Left Ventricle	C=0.62	A=0.38	0.0967431	4.07e-05	AFR
rs10137475	rs61308531	chr14:58282708	0.87369	0.986262	ACTR10	ENSG00000131966.13	Heart - Left Ventricle	A=0.618	G=0.382	0.0974587	3.4e-05	AFR
rs10137475	rs7147757	chr14:58285869	0.843182	0.986074	ACTR10	ENSG00000131966.13	Heart - Left Ventricle	G=0.61	C=0.39	0.0969979	4.45e-05	AFR
rs10137475	rs28637941	chr14:58295695	0.861994	0.982785	ACTR10	ENSG00000131966.13	Heart - Left Ventricle	C=0.617	A=0.383	0.0965321	5.08e-05	AFR
rs10137475	rs59295644	chr14:58327283	0.986907	1	ACTR10	ENSG00000131966.13	Heart - Left Ventricle	G=0.64	A=0.36	0.100278	1.44e-05	AFR
rs10137475	rs58231973	chr14:58330929	0.868045	0.986228	ACTR10	ENSG00000131966.13	Heart - Left Ventricle	G=0.617	A=0.383	0.0983648	2.27e-05	AFR
rs10137475	rs59019008	chr14:58331235	1	1	ACTR10	ENSG00000131966.13	Heart - Left Ventricle	G=0.643	A=0.357	0.100278	1.44e-05	AFR
rs10137475	rs17832951	chr14:58371950	0.855113	0.972591	ACTR10	ENSG00000131966.13	Heart - Left Ventricle	A=0.62	G=0.38	0.09423	5.64e-05	AFR
rs10137475	rs1051861	chr14:58371983	0.947881	0.973592	ACTR10	ENSG00000131966.13	Heart - Left Ventricle	C=0.643	T=0.357	0.0964108	3.56e-05	AFR
rs10137475	rs10312171	chr14:58379033	0.931783	0.976544	ACTR10	ENSG00000131966.13	Heart - Left Ventricle	G=0.648	A=0.352	0.101319	1.49e-05	AFR
rs10137475	rs2147610	chr14:58380269	0.938185	0.976645	ACTR10	ENSG00000131966.13	Heart - Left Ventricle	A=0.647	G=0.353	0.101319	1.49e-05	AFR
rs17095953	rs12101052	chr14:59241609	0.900517	0.972708	L3HYPDH	ENSG00000126790.11	Heart - Left Ventricle	G=0.72	A=0.28	0.274524	3.01e-06	AFR
rs17095953	rs8017833	chr14:59251697	0.910923	0.972793	L3HYPDH	ENSG00000126790.11	Heart - Left Ventricle	C=0.723	T=0.277	0.27618	2.56e-06	AFR
rs17095953	rs57366054	chr14:59258363	0.815684	0.92085	L3HYPDH	ENSG00000126790.11	Heart - Left Ventricle	G=0.738	A=0.262	0.262818	8.1e-06	AFR
rs17095953	rs8181987	chr14:59283767	0.829775	0.976001	L3HYPDH	ENSG00000126790.11	Heart - Left Ventricle	G=0.702	A=0.298	0.249332	2.47e-05	AFR
rs17095953	rs10150407	chr14:59284201	0.842103	0.976104	L3HYPDH	ENSG00000126790.11	Heart - Left Ventricle	G=0.705	C=0.295	0.255643	1.47e-05	AFR
rs17095953	rs59426128	chr14:59285467	0.845225	0.97613	L3HYPDH	ENSG00000126790.11	Heart - Left Ventricle	C=0.706	A=0.294	0.264149	6.78e-06	AFR
rs17095953	rs12897011	chr14:59287991	0.841065	0.987961	L3HYPDH	ENSG00000126790.11	Heart - Left Ventricle	C=0.7	A=0.3	0.249332	2.47e-05	AFR
rs17095953	rs34183850	chr14:59303648	0.835908	0.976053	L3HYPDH	ENSG00000126790.11	Heart - Left Ventricle	G=0.704	A=0.296	0.26706	5.16e-06	AFR
rs17095953	rs10136535	chr14:59321724	0.834247	0.983949	L3HYPDH	ENSG00000126790.11	Heart - Left Ventricle	A=0.7	G=0.3	0.26706	5.16e-06	AFR
rs17095953	rs1885447	chr14:59325177	0.81484	0.960173	L3HYPDH	ENSG00000126790.11	Heart - Left Ventricle	C=0.705	T=0.295	0.264149	6.78e-06	AFR
rs17095953	rs10144140	chr14:59332491	0.829775	0.976001	L3HYPDH	ENSG00000126790.11	Heart - Left Ventricle	T=0.702	C=0.298	0.264174	6.89e-06	AFR
rs17095953	rs10873114	chr14:59337273	0.833381	0.960428	L3HYPDH	ENSG00000126790.11	Heart - Left Ventricle	G=0.71	T=0.29	0.264174	6.89e-06	AFR
rs17095953	rs2273756	chr14:59338727	0.823416	0.956425	L3HYPDH	ENSG00000126790.11	Heart - Left Ventricle	G=0.709	A=0.291	0.264174	6.89e-06	AFR
rs11848179	rs61985663	chr14:64470986	0.816543	0.921247	ZBTB1	ENSG00000126804.13	Heart - Left Ventricle	C=0.96	T=0.04	-0.166768	6.2e-05	AFR
rs11848179	rs10145013	chr14:64474873	0.816543	0.921247	ZBTB1	ENSG00000126804.13	Heart - Left Ventricle	C=0.96	T=0.04	-0.171804	3.61e-05	AFR
rs11848179	rs73265639	chr14:64482973	0.816543	0.921247	ZBTB1	ENSG00000126804.13	Heart - Left Ventricle	T=0.96	A=0.04	-0.171804	3.61e-05	AFR
rs11848179	rs73265640	chr14:64483083	0.816543	0.921247	ZBTB1	ENSG00000126804.13	Heart - Left Ventricle	A=0.96	G=0.04	-0.171804	3.61e-05	AFR
rs11848179	rs73265641	chr14:64483146	0.816543	0.921247	ZBTB1	ENSG00000126804.13	Heart - Left Ventricle	G=0.96	A=0.04	-0.171804	3.61e-05	AFR
rs11848179	rs35115595	chr14:64483206	0.816543	0.921247	ZBTB1	ENSG00000126804.13	Heart - Left Ventricle	C=0.96	T=0.04	-0.171804	3.61e-05	AFR
rs11848179	rs11849935	chr14:64483363	0.816543	0.921247	ZBTB1	ENSG00000126804.13	Heart - Left Ventricle	T=0.96	C=0.04	-0.171804	3.61e-05	AFR
rs11848179	rs11845653	chr14:64483403	0.816543	0.921247	ZBTB1	ENSG00000126804.13	Heart - Left Ventricle	G=0.96	C=0.04	-0.171804	3.61e-05	AFR
rs11848179	rs56900727	chr14:64484240	0.816543	0.921247	ZBTB1	ENSG00000126804.13	Heart - Left Ventricle	G=0.96	C=0.04	-0.171804	3.61e-05	AFR
rs11848179	rs10136732	chr14:64484255	0.867925	1	ZBTB1	ENSG00000126804.13	Heart - Left Ventricle	C=0.964	T=0.036	-0.171234	3.83e-05	AFR
rs11848179	rs386557961	chr14:64485507	0.816543	0.921247	ZBTB1	ENSG00000126804.13	Heart - Left Ventricle	C=0.96	A=0.04	-0.171804	3.61e-05	AFR
rs11848179	rs2123459	chr14:64485585	0.816543	0.921247	ZBTB1	ENSG00000126804.13	Heart - Left Ventricle	G=0.96	A=0.04	-0.171804	3.61e-05	AFR
rs11848179	.	chr14:64486215	0.816543	0.921247	ZBTB1	ENSG00000126804.13	Heart - Left Ventricle	G=0.96	-=0.04	-0.171804	3.61e-05	AFR
rs11848179	rs11626222	chr14:64486541	0.816543	0.921247	ZBTB1	ENSG00000126804.13	Heart - Left Ventricle	G=0.96	A=0.04	-0.171804	3.61e-05	AFR
rs11848179	rs10132969	chr14:64486862	0.816543	0.921247	ZBTB1	ENSG00000126804.13	Heart - Left Ventricle	T=0.96	A=0.04	-0.171804	3.61e-05	AFR
rs11848179	rs10143839	chr14:64486873	0.816543	0.921247	ZBTB1	ENSG00000126804.13	Heart - Left Ventricle	C=0.96	T=0.04	-0.171804	3.61e-05	AFR
rs11848179	rs57525201	chr14:64488974	0.816543	0.921247	ZBTB1	ENSG00000126804.13	Heart - Left Ventricle	C=0.96	T=0.04	-0.171804	3.61e-05	AFR
rs11848179	rs10150781	chr14:64489141	0.816543	0.921247	ZBTB1	ENSG00000126804.13	Heart - Left Ventricle	G=0.96	A=0.04	-0.171804	3.61e-05	AFR
rs11848179	rs28738919	chr14:64489927	0.816543	0.921247	ZBTB1	ENSG00000126804.13	Heart - Left Ventricle	G=0.96	T=0.04	-0.177975	2.37e-05	AFR
rs11848179	rs28738919	chr14:64489927	0.816543	0.921247	RP11-973N13.4	ENSG00000259116.1	Heart - Left Ventricle	G=0.96	T=0.04	-0.270458	7.81e-05	AFR
rs11848179	rs11623457	chr14:64491388	0.816543	0.921247	RP11-973N13.4	ENSG00000259116.1	Heart - Left Ventricle	A=0.96	C=0.04	-0.270458	7.81e-05	AFR
rs11848179	rs11623457	chr14:64491388	0.816543	0.921247	ZBTB1	ENSG00000126804.13	Heart - Left Ventricle	A=0.96	C=0.04	-0.177975	2.37e-05	AFR
rs11848179	rs59505072	chr14:64493128	0.816543	0.921247	ZBTB1	ENSG00000126804.13	Heart - Left Ventricle	T=0.96	C=0.04	-0.177975	2.37e-05	AFR
rs11848179	rs59505072	chr14:64493128	0.816543	0.921247	RP11-973N13.4	ENSG00000259116.1	Heart - Left Ventricle	T=0.96	C=0.04	-0.270458	7.81e-05	AFR
rs11848179	rs1980519	chr14:64493137	0.816543	0.921247	RP11-973N13.4	ENSG00000259116.1	Heart - Left Ventricle	C=0.96	G=0.04	-0.270458	7.81e-05	AFR
rs11848179	rs1980519	chr14:64493137	0.816543	0.921247	ZBTB1	ENSG00000126804.13	Heart - Left Ventricle	C=0.96	G=0.04	-0.177975	2.37e-05	AFR
rs11848179	rs17773170	chr14:64496408	0.816543	0.921247	RP11-973N13.4	ENSG00000259116.1	Heart - Left Ventricle	C=0.96	T=0.04	-0.270458	7.81e-05	AFR
rs11848179	rs17773170	chr14:64496408	0.816543	0.921247	ZBTB1	ENSG00000126804.13	Heart - Left Ventricle	C=0.96	T=0.04	-0.177975	2.37e-05	AFR
rs11848179	.	chr14:64497529	0.816543	0.921247	ZBTB1	ENSG00000126804.13	Heart - Left Ventricle	AT=0.96	-=0.04	-0.177975	2.37e-05	AFR
rs11848179	.	chr14:64497529	0.816543	0.921247	RP11-973N13.4	ENSG00000259116.1	Heart - Left Ventricle	AT=0.96	-=0.04	-0.270458	7.81e-05	AFR
rs11848179	rs12050238	chr14:64498157	0.816543	0.921247	RP11-973N13.4	ENSG00000259116.1	Heart - Left Ventricle	C=0.96	G=0.04	-0.270458	7.81e-05	AFR
rs11848179	rs12050238	chr14:64498157	0.816543	0.921247	ZBTB1	ENSG00000126804.13	Heart - Left Ventricle	C=0.96	G=0.04	-0.177975	2.37e-05	AFR
rs11848179	rs28666045	chr14:64498548	0.816543	0.921247	ZBTB1	ENSG00000126804.13	Heart - Left Ventricle	C=0.96	T=0.04	-0.177975	2.37e-05	AFR
rs11848179	rs28666045	chr14:64498548	0.816543	0.921247	RP11-973N13.4	ENSG00000259116.1	Heart - Left Ventricle	C=0.96	T=0.04	-0.270458	7.81e-05	AFR
rs11848179	rs11158543	chr14:64498819	0.800627	0.903382	RP11-973N13.4	ENSG00000259116.1	Heart - Left Ventricle	C=0.959	A=0.041	-0.270458	7.81e-05	AFR
rs11848179	rs11158543	chr14:64498819	0.800627	0.903382	ZBTB1	ENSG00000126804.13	Heart - Left Ventricle	C=0.959	A=0.041	-0.177975	2.37e-05	AFR
rs11848179	rs138038309	chr14:64499103	0.816543	0.921247	RP11-973N13.4	ENSG00000259116.1	Heart - Left Ventricle	-=0.96	G=0.04	-0.270458	7.81e-05	AFR
rs11848179	rs138038309	chr14:64499103	0.816543	0.921247	ZBTB1	ENSG00000126804.13	Heart - Left Ventricle	-=0.96	G=0.04	-0.177975	2.37e-05	AFR
rs11848179	rs386510300	chr14:64499124	0.816543	0.921247	ZBTB1	ENSG00000126804.13	Heart - Left Ventricle	C=0.96	T=0.04	-0.177975	2.37e-05	AFR
rs11848179	rs386510300	chr14:64499124	0.816543	0.921247	RP11-973N13.4	ENSG00000259116.1	Heart - Left Ventricle	C=0.96	T=0.04	-0.270458	7.81e-05	AFR
rs11848179	rs12050358	chr14:64499986	0.816543	0.921247	RP11-973N13.4	ENSG00000259116.1	Heart - Left Ventricle	C=0.96	T=0.04	-0.270652	7.37e-05	AFR
rs11848179	rs12050358	chr14:64499986	0.816543	0.921247	ZBTB1	ENSG00000126804.13	Heart - Left Ventricle	C=0.96	T=0.04	-0.179241	1.96e-05	AFR
rs11848179	rs10873173	chr14:64500623	0.816543	0.921247	RP11-973N13.4	ENSG00000259116.1	Heart - Left Ventricle	C=0.96	T=0.04	-0.270652	7.37e-05	AFR
rs11848179	rs10873173	chr14:64500623	0.816543	0.921247	ZBTB1	ENSG00000126804.13	Heart - Left Ventricle	C=0.96	T=0.04	-0.179241	1.96e-05	AFR
rs11848179	rs11628221	chr14:64500777	0.816543	0.921247	ZBTB1	ENSG00000126804.13	Heart - Left Ventricle	A=0.96	G=0.04	-0.179241	1.96e-05	AFR
rs11848179	rs11628221	chr14:64500777	0.816543	0.921247	RP11-973N13.4	ENSG00000259116.1	Heart - Left Ventricle	A=0.96	G=0.04	-0.270652	7.37e-05	AFR
rs11848179	rs3759683	chr14:64502624	0.867925	1	RP11-973N13.4	ENSG00000259116.1	Heart - Left Ventricle	C=0.964	A=0.036	-0.268914	8.26e-05	AFR
rs11848179	rs3759683	chr14:64502624	0.867925	1	ZBTB1	ENSG00000126804.13	Heart - Left Ventricle	C=0.964	A=0.036	-0.178773	2.07e-05	AFR
rs11848179	.	chr14:64504364	0.886703	1	RP11-973N13.4	ENSG00000259116.1	Heart - Left Ventricle	-=0.963	G=0.037	-0.268914	8.26e-05	AFR
rs11848179	.	chr14:64504364	0.886703	1	ZBTB1	ENSG00000126804.13	Heart - Left Ventricle	-=0.963	G=0.037	-0.178773	2.07e-05	AFR
rs11848179	rs10133696	chr14:64504441	0.886703	1	ZBTB1	ENSG00000126804.13	Heart - Left Ventricle	T=0.963	C=0.037	-0.178773	2.07e-05	AFR
rs11848179	rs10133696	chr14:64504441	0.886703	1	RP11-973N13.4	ENSG00000259116.1	Heart - Left Ventricle	T=0.963	C=0.037	-0.268914	8.26e-05	AFR
rs11848179	rs9323451	chr14:64505031	1	1	RP11-973N13.4	ENSG00000259116.1	Heart - Left Ventricle	G=0.958	A=0.042	-0.268914	8.26e-05	AFR
rs11848179	rs9323451	chr14:64505031	1	1	ZBTB1	ENSG00000126804.13	Heart - Left Ventricle	G=0.958	A=0.042	-0.178773	2.07e-05	AFR
rs11848179	rs9323452	chr14:64505426	1	1	ZBTB1	ENSG00000126804.13	Heart - Left Ventricle	T=0.958	C=0.042	-0.178773	2.07e-05	AFR
rs11848179	rs9323452	chr14:64505426	1	1	RP11-973N13.4	ENSG00000259116.1	Heart - Left Ventricle	T=0.958	C=0.042	-0.268914	8.26e-05	AFR
rs11848179	rs28469649	chr14:64505531	1	1	RP11-973N13.4	ENSG00000259116.1	Heart - Left Ventricle	G=0.958	C=0.042	-0.268914	8.26e-05	AFR
rs11848179	rs28469649	chr14:64505531	1	1	ZBTB1	ENSG00000126804.13	Heart - Left Ventricle	G=0.958	C=0.042	-0.178773	2.07e-05	AFR
rs11848179	rs56759536	chr14:64507485	1	1	RP11-973N13.4	ENSG00000259116.1	Heart - Left Ventricle	A=0.958	G=0.042	-0.268914	8.26e-05	AFR
rs11848179	rs56759536	chr14:64507485	1	1	ZBTB1	ENSG00000126804.13	Heart - Left Ventricle	A=0.958	G=0.042	-0.178773	2.07e-05	AFR
rs11848179	rs1966865	chr14:64509143	1	1	RP11-973N13.4	ENSG00000259116.1	Heart - Left Ventricle	G=0.958	A=0.042	-0.268914	8.26e-05	AFR
rs11848179	rs1966865	chr14:64509143	1	1	ZBTB1	ENSG00000126804.13	Heart - Left Ventricle	G=0.958	A=0.042	-0.178773	2.07e-05	AFR
rs11848179	rs1470851	chr14:64509402	1	1	RP11-973N13.4	ENSG00000259116.1	Heart - Left Ventricle	C=0.958	G=0.042	-0.268914	8.26e-05	AFR
rs11848179	rs1470851	chr14:64509402	1	1	ZBTB1	ENSG00000126804.13	Heart - Left Ventricle	C=0.958	G=0.042	-0.178773	2.07e-05	AFR
rs11848179	rs61985706	chr14:64509882	1	1	RP11-973N13.4	ENSG00000259116.1	Heart - Left Ventricle	C=0.958	A=0.042	-0.268914	8.26e-05	AFR
rs11848179	rs61985706	chr14:64509882	1	1	ZBTB1	ENSG00000126804.13	Heart - Left Ventricle	C=0.958	A=0.042	-0.178773	2.07e-05	AFR
rs11848179	rs113944684	chr14:64509964	1	1	RP11-973N13.4	ENSG00000259116.1	Heart - Left Ventricle	G=0.958	A=0.042	-0.268914	8.26e-05	AFR
rs11848179	rs113944684	chr14:64509964	1	1	ZBTB1	ENSG00000126804.13	Heart - Left Ventricle	G=0.958	A=0.042	-0.178773	2.07e-05	AFR
rs11848179	rs11848179	chr14:64510335	1	1	RP11-973N13.4	ENSG00000259116.1	Heart - Left Ventricle	A=0.958	G=0.042	-0.268914	8.26e-05	AFR
rs11848179	rs11848179	chr14:64510335	1	1	ZBTB1	ENSG00000126804.13	Heart - Left Ventricle	A=0.958	G=0.042	-0.178773	2.07e-05	AFR
rs11848179	rs11625265	chr14:64510603	0.981366	1	ZBTB1	ENSG00000126804.13	Heart - Left Ventricle	A=0.958	G=0.042	-0.17801	1.71e-05	AFR
rs12147845	rs745797	chr14:100675572	1	1	DLK1	ENSG00000185559.13	Heart - Left Ventricle	G=0.915	A=0.085	-0.353172	1.24e-08	AFR
rs12147845	rs12147845	chr14:100678259	1	1	DLK1	ENSG00000185559.13	Heart - Left Ventricle	C=0.915	T=0.085	-0.387933	3.25e-09	AFR
rs10873520	rs58130069	chr14:100704099	0.926907	0.97481	DLK1	ENSG00000185559.13	Heart - Left Ventricle	G=0.936	A=0.064	-0.267007	7.93e-06	AFR
rs10873520	rs17099617	chr14:100704151	0.812633	0.950417	DLK1	ENSG00000185559.13	Heart - Left Ventricle	A=0.927	G=0.073	-0.267007	7.93e-06	AFR
rs10873520	rs57784887	chr14:100705143	0.938779	0.987255	DLK1	ENSG00000185559.13	Heart - Left Ventricle	C=0.936	A=0.064	-0.269448	1.29e-05	AFR
rs10873520	rs9635298	chr14:100706205	0.91531	0.962655	DLK1	ENSG00000185559.13	Heart - Left Ventricle	C=0.935	T=0.065	-0.259622	1.52e-05	AFR
rs10873520	rs9635184	chr14:100706719	0.963267	0.987552	DLK1	ENSG00000185559.13	Heart - Left Ventricle	C=0.935	T=0.065	-0.273489	4.22e-06	AFR
rs10873520	rs371684366	chr14:100707335	0.963267	0.987552	DLK1	ENSG00000185559.13	Heart - Left Ventricle	TGAGTTTATTGGCAACT=0.935	-=0.065	-0.267758	9.03e-06	AFR
rs10873520	rs10873520	chr14:100709630	1	1	DLK1	ENSG00000185559.13	Heart - Left Ventricle	G=0.934	A=0.066	-0.245871	1.21e-05	AFR
rs12881545	rs8012970	chr14:100702154	0.892559	0.971399	DLK1	ENSG00000185559.13	Heart - Left Ventricle	T=0.971	C=0.029	0.233644	5.67e-07	AFR
rs12881545	rs12881545	chr14:100709875	1	1	DLK1	ENSG00000185559.13	Heart - Left Ventricle	G=0.973	C=0.027	0.266666	1.13e-08	AFR
rs2071407	rs2071408	chr14:103520741	0.802067	0.98992	RP11-73M18.8	ENSG00000269958.1	Heart - Left Ventricle	G=0.538	A=0.462	-0.13074	5.66e-05	AFR
rs2071407	rs2071407	chr14:103520803	1	1	RP11-73M18.8	ENSG00000269958.1	Heart - Left Ventricle	T=0.512	C=0.488	0.132675	5.22e-05	AFR
rs8036080	rs8036965	chr15:40904131	1	1	TYRO3	ENSG00000092445.11	Heart - Left Ventricle	T=0.998	G=0.002	0.747001	2.5e-05	AFR
rs8036080	rs8036080	chr15:40904186	1	1	TYRO3	ENSG00000092445.11	Heart - Left Ventricle	G=0.998	A=0.002	0.747001	2.5e-05	AFR
rs1614170	rs59956998	chr15:41947207	1	1	EHD4	ENSG00000103966.10	Heart - Left Ventricle	T=0.47	C=0.53	0.197159	5.83e-11	AFR
rs4238370	rs4238370	chr15:63055164	1	1	LACTB	ENSG00000103642.11	Heart - Left Ventricle	T=0.287	G=0.713	0.110869	2.79e-05	AFR
rs16953467	rs61184520	chr15:63053327	0.947028	1	LACTB	ENSG00000103642.11	Heart - Left Ventricle	A=0.329	G=0.671	0.0957162	7.47e-05	AFR
rs16953467	rs16946361	chr15:63054121	0.993272	1	LACTB	ENSG00000103642.11	Heart - Left Ventricle	G=0.339	A=0.661	0.0993982	3.82e-05	AFR
rs16953467	rs58916079	chr15:63055204	0.993272	1	LACTB	ENSG00000103642.11	Heart - Left Ventricle	G=0.339	C=0.661	0.0993982	3.82e-05	AFR
rs16953467	rs61137069	chr15:63055798	1	1	LACTB	ENSG00000103642.11	Heart - Left Ventricle	A=0.341	G=0.659	0.100188	3.12e-05	AFR
rs16953467	rs57335146	chr15:63056196	0.993272	1	LACTB	ENSG00000103642.11	Heart - Left Ventricle	G=0.339	A=0.661	0.100188	3.12e-05	AFR
rs16953467	rs7173072	chr15:63057365	0.993272	1	LACTB	ENSG00000103642.11	Heart - Left Ventricle	C=0.339	T=0.661	0.100188	3.12e-05	AFR
rs7166624	rs4468558	chr15:63054482	1	1	LACTB	ENSG00000103642.11	Heart - Left Ventricle	T=0.239	C=0.761	0.104037	8.01e-05	AFR
rs7166624	rs61113246	chr15:63056395	1	1	LACTB	ENSG00000103642.11	Heart - Left Ventricle	A=0.239	G=0.761	0.104784	7.06e-05	AFR
rs7166624	rs57642436	chr15:63058019	1	1	LACTB	ENSG00000103642.11	Heart - Left Ventricle	T=0.239	C=0.761	0.104872	6.8e-05	AFR
rs1972041	rs60319913	chr15:63068648	1	1	LACTB	ENSG00000103642.11	Heart - Left Ventricle	T=0.583	C=0.417	0.117834	3.74e-07	AFR
rs1972041	rs2173982	chr15:63069063	0.990681	0.996881	LACTB	ENSG00000103642.11	Heart - Left Ventricle	G=0.582	C=0.418	0.101881	1.61e-05	AFR
rs1543927	rs59238097	chr15:74764862	0.835696	0.948691	ULK3	ENSG00000140474.12	Heart - Left Ventricle	G=0.422	T=0.578	-0.194551	1.1e-06	AFR
rs1543927	rs59238097	chr15:74764862	0.835696	0.948691	CSK	ENSG00000103653.16	Heart - Left Ventricle	G=0.422	T=0.578	-0.212928	5.88e-08	AFR
rs1543927	rs59995653	chr15:74771232	1	1	CSK	ENSG00000103653.16	Heart - Left Ventricle	T=0.44	C=0.56	-0.212883	6.32e-08	AFR
rs1543927	rs59995653	chr15:74771232	1	1	ULK3	ENSG00000140474.12	Heart - Left Ventricle	T=0.44	C=0.56	-0.186167	3.41e-06	AFR
rs34063670	rs34063670	chr15:74954815	1	1	COX5A	ENSG00000178741.11	Heart - Left Ventricle	C=0.836	G=0.164	0.0686219	5.13e-05	AFR
rs34063670	rs34063670	chr15:74954815	1	1	RPP25	ENSG00000178718.6	Heart - Left Ventricle	C=0.836	G=0.164	-0.121713	5.4e-05	AFR
rs34063670	rs34063670	chr15:74954815	1	1	SCAMP5	ENSG00000198794.11	Heart - Left Ventricle	C=0.836	G=0.164	-0.289913	8.81e-08	AFR
rs34063670	rs12912343	chr15:74958700	0.99449	1	RPP25	ENSG00000178718.6	Heart - Left Ventricle	C=0.836	G=0.164	-0.124357	3.76e-05	AFR
rs34063670	rs12912343	chr15:74958700	0.99449	1	COX5A	ENSG00000178741.11	Heart - Left Ventricle	C=0.836	G=0.164	0.0687878	5.04e-05	AFR
rs34063670	rs12912343	chr15:74958700	0.99449	1	SCAMP5	ENSG00000198794.11	Heart - Left Ventricle	C=0.836	G=0.164	-0.297505	4.06e-08	AFR
rs34063670	rs35556055	chr15:74961073	0.972949	1	COX5A	ENSG00000178741.11	Heart - Left Ventricle	G=0.833	A=0.167	0.0669189	7.96e-05	AFR
rs34063670	rs35556055	chr15:74961073	0.972949	1	RPP25	ENSG00000178718.6	Heart - Left Ventricle	G=0.833	A=0.167	-0.118823	8.21e-05	AFR
rs34063670	rs35556055	chr15:74961073	0.972949	1	SCAMP5	ENSG00000198794.11	Heart - Left Ventricle	G=0.833	A=0.167	-0.30166	2.47e-08	AFR
rs34063670	.	chr15:74962226	0.955987	0.994306	COX5A	ENSG00000178741.11	Heart - Left Ventricle	-=0.841	CACT=0.159	0.0669189	7.96e-05	AFR
rs34063670	.	chr15:74962226	0.955987	0.994306	SCAMP5	ENSG00000198794.11	Heart - Left Ventricle	-=0.841	CACT=0.159	-0.30166	2.47e-08	AFR
rs34063670	.	chr15:74962226	0.955987	0.994306	RPP25	ENSG00000178718.6	Heart - Left Ventricle	-=0.841	CACT=0.159	-0.118823	8.21e-05	AFR
rs34063670	rs2065499528	chr15:74963405	0.94507	0.988613	SCAMP5	ENSG00000198794.11	Heart - Left Ventricle	T=0.841	-=0.159	-0.30166	2.47e-08	AFR
rs34063670	rs2065499528	chr15:74963405	0.94507	0.988613	RPP25	ENSG00000178718.6	Heart - Left Ventricle	T=0.841	-=0.159	-0.118823	8.21e-05	AFR
rs34063670	rs2065499528	chr15:74963405	0.94507	0.988613	COX5A	ENSG00000178741.11	Heart - Left Ventricle	T=0.841	-=0.159	0.0669189	7.96e-05	AFR
rs34063670	rs34307821	chr15:74964485	0.94507	0.988613	SCAMP5	ENSG00000198794.11	Heart - Left Ventricle	C=0.841	T=0.159	-0.30166	2.47e-08	AFR
rs34063670	rs34307821	chr15:74964485	0.94507	0.988613	COX5A	ENSG00000178741.11	Heart - Left Ventricle	C=0.841	T=0.159	0.0669189	7.96e-05	AFR
rs34063670	rs34307821	chr15:74964485	0.94507	0.988613	RPP25	ENSG00000178718.6	Heart - Left Ventricle	C=0.841	T=0.159	-0.118823	8.21e-05	AFR
rs34063670	rs34799293	chr15:74966432	0.94507	0.988613	SCAMP5	ENSG00000198794.11	Heart - Left Ventricle	T=0.841	C=0.159	-0.30166	2.47e-08	AFR
rs34063670	rs34799293	chr15:74966432	0.94507	0.988613	RPP25	ENSG00000178718.6	Heart - Left Ventricle	T=0.841	C=0.159	-0.118823	8.21e-05	AFR
rs34063670	rs34799293	chr15:74966432	0.94507	0.988613	COX5A	ENSG00000178741.11	Heart - Left Ventricle	T=0.841	C=0.159	0.0669189	7.96e-05	AFR
rs34063670	rs35882241	chr15:74968432	0.94507	0.988613	RPP25	ENSG00000178718.6	Heart - Left Ventricle	T=0.841	C=0.159	-0.118823	8.21e-05	AFR
rs34063670	rs35882241	chr15:74968432	0.94507	0.988613	SCAMP5	ENSG00000198794.11	Heart - Left Ventricle	T=0.841	C=0.159	-0.30166	2.47e-08	AFR
rs34063670	rs35882241	chr15:74968432	0.94507	0.988613	COX5A	ENSG00000178741.11	Heart - Left Ventricle	T=0.841	C=0.159	0.0669189	7.96e-05	AFR
rs34063670	rs11630087	chr15:74969332	0.939666	0.983	COX5A	ENSG00000178741.11	Heart - Left Ventricle	G=0.84	T=0.16	0.0691873	4.63e-05	AFR
rs34063670	rs11630087	chr15:74969332	0.939666	0.983	RPP25	ENSG00000178718.6	Heart - Left Ventricle	G=0.84	T=0.16	-0.121535	5.79e-05	AFR
rs34063670	rs11630087	chr15:74969332	0.939666	0.983	SCAMP5	ENSG00000198794.11	Heart - Left Ventricle	G=0.84	T=0.16	-0.295658	5.14e-08	AFR
rs34063670	rs62029217	chr15:74969558	0.923756	0.966477	RPP25	ENSG00000178718.6	Heart - Left Ventricle	C=0.838	T=0.162	-0.121535	5.79e-05	AFR
rs34063670	rs62029217	chr15:74969558	0.923756	0.966477	COX5A	ENSG00000178741.11	Heart - Left Ventricle	C=0.838	T=0.162	0.0691873	4.63e-05	AFR
rs34063670	rs62029217	chr15:74969558	0.923756	0.966477	SCAMP5	ENSG00000198794.11	Heart - Left Ventricle	C=0.838	T=0.162	-0.295658	5.14e-08	AFR
rs34063670	rs4886413	chr15:74969969	0.939666	0.983	SCAMP5	ENSG00000198794.11	Heart - Left Ventricle	G=0.84	C=0.16	-0.30076	3.21e-08	AFR
rs34063670	rs4886413	chr15:74969969	0.939666	0.983	RPP25	ENSG00000178718.6	Heart - Left Ventricle	G=0.84	C=0.16	-0.123276	4.72e-05	AFR
rs34063670	rs4886413	chr15:74969969	0.939666	0.983	COX5A	ENSG00000178741.11	Heart - Left Ventricle	G=0.84	C=0.16	0.0697839	4.16e-05	AFR
rs34063670	rs11636892	chr15:74973708	0.945126	0.98308	SCAMP5	ENSG00000198794.11	Heart - Left Ventricle	G=0.839	C=0.161	-0.309193	1.36e-08	AFR
rs34063670	rs11636892	chr15:74973708	0.945126	0.98308	COX5A	ENSG00000178741.11	Heart - Left Ventricle	G=0.839	C=0.161	0.0707089	3.42e-05	AFR
rs34063670	rs11636892	chr15:74973708	0.945126	0.98308	RPP25	ENSG00000178718.6	Heart - Left Ventricle	G=0.839	C=0.161	-0.124204	4.31e-05	AFR
rs2469204	rs17380684	chr15:76963789	1	1	SCAPER	ENSG00000140386.12	Heart - Left Ventricle	T=0.597	G=0.403	0.114931	6.96e-08	AFR
rs7178051	rs9806363	chr15:78817960	0.984713	0.994869	ADAMTS7	ENSG00000136378.14	Heart - Left Ventricle	A=0.819	G=0.181	0.180204	3.72e-07	AFR
rs7178051	rs59638790	chr15:78818751	0.984814	1	ADAMTS7	ENSG00000136378.14	Heart - Left Ventricle	C=0.817	T=0.183	0.180204	3.72e-07	AFR
rs7178051	rs60956938	chr15:78819175	0.801022	0.994657	ADAMTS7	ENSG00000136378.14	Heart - Left Ventricle	A=0.214	G=0.786	-0.179898	3.95e-07	AFR
rs7178051	rs7403593	chr15:78819620	0.989774	0.994874	ADAMTS7	ENSG00000136378.14	Heart - Left Ventricle	A=0.82	G=0.18	0.180204	3.72e-07	AFR
rs7178051	rs61101557	chr15:78819674	0.989774	0.994874	ADAMTS7	ENSG00000136378.14	Heart - Left Ventricle	T=0.82	G=0.18	0.180204	3.72e-07	AFR
rs7178051	rs7402376	chr15:78821228	0.994879	1	ADAMTS7	ENSG00000136378.14	Heart - Left Ventricle	A=0.82	G=0.18	0.180204	3.72e-07	AFR
rs7178051	rs12909317	chr15:78822077	1	1	ADAMTS7	ENSG00000136378.14	Heart - Left Ventricle	G=0.82	T=0.18	0.180204	3.72e-07	AFR
rs7178051	rs56076311	chr15:78822778	1	1	ADAMTS7	ENSG00000136378.14	Heart - Left Ventricle	A=0.82	G=0.18	0.18414	1.68e-07	AFR
rs7178051	rs7403608	chr15:78823228	1	1	ADAMTS7	ENSG00000136378.14	Heart - Left Ventricle	A=0.82	G=0.18	0.180204	3.72e-07	AFR
rs7178051	rs55870734	chr15:78825575	1	1	ADAMTS7	ENSG00000136378.14	Heart - Left Ventricle	A=0.82	T=0.18	0.180204	3.72e-07	AFR
rs7178051	rs7178051	chr15:78825954	1	1	ADAMTS7	ENSG00000136378.14	Heart - Left Ventricle	C=0.82	T=0.18	0.180204	3.72e-07	AFR
rs7178051	rs58021857	chr15:78826887	0.994896	1	ADAMTS7	ENSG00000136378.14	Heart - Left Ventricle	C=0.819	A=0.181	0.180204	3.72e-07	AFR
rs7178051	rs61043060	chr15:78827935	0.989834	1	ADAMTS7	ENSG00000136378.14	Heart - Left Ventricle	T=0.818	C=0.182	0.180204	3.72e-07	AFR
rs7178051	rs4433781	chr15:78829493	0.994896	1	ADAMTS7	ENSG00000136378.14	Heart - Left Ventricle	A=0.819	T=0.181	0.180204	3.72e-07	AFR
rs7178051	rs57064737	chr15:78831543	0.994896	1	ADAMTS7	ENSG00000136378.14	Heart - Left Ventricle	T=0.819	C=0.181	0.180204	3.72e-07	AFR
rs7178051	rs52790672	chr15:78831674	0.994896	1	ADAMTS7	ENSG00000136378.14	Heart - Left Ventricle	G=0.819	A=0.181	0.180204	3.72e-07	AFR
rs7178051	rs10083697	chr15:78831697	0.994896	1	ADAMTS7	ENSG00000136378.14	Heart - Left Ventricle	G=0.819	A=0.181	0.180204	3.72e-07	AFR
rs7178051	rs67745770	chr15:78832490	0.979561	0.994831	ADAMTS7	ENSG00000136378.14	Heart - Left Ventricle	G=0.821	A=0.179	0.185441	1.32e-07	AFR
rs7165042	rs28455815	chr15:78822111	0.993792	1	ADAMTS7	ENSG00000136378.14	Heart - Left Ventricle	C=0.417	T=0.583	-0.17344	5.25e-07	AFR
rs7165042	rs61500048	chr15:78829434	1	1	ADAMTS7	ENSG00000136378.14	Heart - Left Ventricle	C=0.419	T=0.581	-0.17344	5.25e-07	AFR
rs7165042	rs7164479	chr15:78830712	0.996894	1	ADAMTS7	ENSG00000136378.14	Heart - Left Ventricle	C=0.42	T=0.58	-0.17344	5.25e-07	AFR
rs7165042	rs7165042	chr15:78830996	1	1	ADAMTS7	ENSG00000136378.14	Heart - Left Ventricle	C=0.419	G=0.581	-0.17344	5.25e-07	AFR
rs7165042	rs7165081	chr15:78831054	0.996894	1	ADAMTS7	ENSG00000136378.14	Heart - Left Ventricle	C=0.42	G=0.58	-0.17344	5.25e-07	AFR
rs7165042	rs7165733	chr15:78831163	0.98759	0.993776	ADAMTS7	ENSG00000136378.14	Heart - Left Ventricle	G=0.419	A=0.581	-0.17344	5.25e-07	AFR
rs7165042	rs7166764	chr15:78831167	0.98759	0.993776	ADAMTS7	ENSG00000136378.14	Heart - Left Ventricle	T=0.419	G=0.581	-0.173362	6.09e-07	AFR
rs7165042	rs11398961	chr15:78831219	0.993798	1	ADAMTS7	ENSG00000136378.14	Heart - Left Ventricle	-=0.42	T=0.58	-0.17344	5.25e-07	AFR
rs7165042	rs7182529	chr15:78831289	0.996894	1	ADAMTS7	ENSG00000136378.14	Heart - Left Ventricle	T=0.42	C=0.58	-0.17344	5.25e-07	AFR
rs7165042	rs52831014	chr15:78831411	0.993785	0.996888	ADAMTS7	ENSG00000136378.14	Heart - Left Ventricle	T=0.419	C=0.581	-0.17344	5.25e-07	AFR
rs7165042	rs52793427	chr15:78831437	0.996894	1	ADAMTS7	ENSG00000136378.14	Heart - Left Ventricle	C=0.42	T=0.58	-0.17344	5.25e-07	AFR
rs7165042	rs52831644	chr15:78831604	0.996894	1	ADAMTS7	ENSG00000136378.14	Heart - Left Ventricle	G=0.42	T=0.58	-0.17344	5.25e-07	AFR
rs7165042	rs4468572	chr15:78832133	0.921996	0.990414	ADAMTS7	ENSG00000136378.14	Heart - Left Ventricle	T=0.434	C=0.566	-0.172252	6.17e-07	AFR
rs7165081	rs28455815	chr15:78822111	0.990705	1	ADAMTS7	ENSG00000136378.14	Heart - Left Ventricle	C=0.417	T=0.583	-0.17344	5.25e-07	AFR
rs7165081	rs61500048	chr15:78829434	0.996894	1	ADAMTS7	ENSG00000136378.14	Heart - Left Ventricle	C=0.419	T=0.581	-0.17344	5.25e-07	AFR
rs7165081	rs7164479	chr15:78830712	0.993789	0.996889	ADAMTS7	ENSG00000136378.14	Heart - Left Ventricle	C=0.42	T=0.58	-0.17344	5.25e-07	AFR
rs7165081	rs7165042	chr15:78830996	0.996894	1	ADAMTS7	ENSG00000136378.14	Heart - Left Ventricle	C=0.419	G=0.581	-0.17344	5.25e-07	AFR
rs7165081	rs7165081	chr15:78831054	1	1	ADAMTS7	ENSG00000136378.14	Heart - Left Ventricle	C=0.42	G=0.58	-0.17344	5.25e-07	AFR
rs7165081	rs7165733	chr15:78831163	0.99069	0.996884	ADAMTS7	ENSG00000136378.14	Heart - Left Ventricle	G=0.419	A=0.581	-0.17344	5.25e-07	AFR
rs7165081	rs7166764	chr15:78831167	0.99069	0.996884	ADAMTS7	ENSG00000136378.14	Heart - Left Ventricle	T=0.419	G=0.581	-0.173362	6.09e-07	AFR
rs7165081	rs11398961	chr15:78831219	0.996895	1	ADAMTS7	ENSG00000136378.14	Heart - Left Ventricle	-=0.42	T=0.58	-0.17344	5.25e-07	AFR
rs7165081	rs7182529	chr15:78831289	0.993789	0.996889	ADAMTS7	ENSG00000136378.14	Heart - Left Ventricle	T=0.42	C=0.58	-0.17344	5.25e-07	AFR
rs7165081	rs52831014	chr15:78831411	0.99069	0.996884	ADAMTS7	ENSG00000136378.14	Heart - Left Ventricle	T=0.419	C=0.581	-0.17344	5.25e-07	AFR
rs7165081	rs52793427	chr15:78831437	0.993789	0.996889	ADAMTS7	ENSG00000136378.14	Heart - Left Ventricle	C=0.42	T=0.58	-0.17344	5.25e-07	AFR
rs7165081	rs52831644	chr15:78831604	0.993789	0.996889	ADAMTS7	ENSG00000136378.14	Heart - Left Ventricle	G=0.42	T=0.58	-0.17344	5.25e-07	AFR
rs7165081	rs4468572	chr15:78832133	0.918954	0.987241	ADAMTS7	ENSG00000136378.14	Heart - Left Ventricle	T=0.434	C=0.566	-0.172252	6.17e-07	AFR
rs7165733	rs28455815	chr15:78822111	0.981415	0.993753	ADAMTS7	ENSG00000136378.14	Heart - Left Ventricle	C=0.417	T=0.583	-0.17344	5.25e-07	AFR
rs7165733	rs61500048	chr15:78829434	0.98759	0.993776	ADAMTS7	ENSG00000136378.14	Heart - Left Ventricle	C=0.419	T=0.581	-0.17344	5.25e-07	AFR
rs7165733	rs7164479	chr15:78830712	0.984506	0.993768	ADAMTS7	ENSG00000136378.14	Heart - Left Ventricle	C=0.42	T=0.58	-0.17344	5.25e-07	AFR
rs7165733	rs7165042	chr15:78830996	0.98759	0.993776	ADAMTS7	ENSG00000136378.14	Heart - Left Ventricle	C=0.419	G=0.581	-0.17344	5.25e-07	AFR
rs7165733	rs7165081	chr15:78831054	0.99069	0.996884	ADAMTS7	ENSG00000136378.14	Heart - Left Ventricle	C=0.42	G=0.58	-0.17344	5.25e-07	AFR
rs7165733	rs7165733	chr15:78831163	1	1	ADAMTS7	ENSG00000136378.14	Heart - Left Ventricle	G=0.419	A=0.581	-0.17344	5.25e-07	AFR
rs7165733	rs7166764	chr15:78831167	1	1	ADAMTS7	ENSG00000136378.14	Heart - Left Ventricle	T=0.419	G=0.581	-0.173362	6.09e-07	AFR
rs7165733	rs11398961	chr15:78831219	0.993798	1	ADAMTS7	ENSG00000136378.14	Heart - Left Ventricle	-=0.42	T=0.58	-0.17344	5.25e-07	AFR
rs7165733	rs7182529	chr15:78831289	0.99069	0.996884	ADAMTS7	ENSG00000136378.14	Heart - Left Ventricle	T=0.42	C=0.58	-0.17344	5.25e-07	AFR
rs7165733	rs52831014	chr15:78831411	0.98759	0.993776	ADAMTS7	ENSG00000136378.14	Heart - Left Ventricle	T=0.419	C=0.581	-0.17344	5.25e-07	AFR
rs7165733	rs52793427	chr15:78831437	0.99069	0.996884	ADAMTS7	ENSG00000136378.14	Heart - Left Ventricle	C=0.42	T=0.58	-0.17344	5.25e-07	AFR
rs7165733	rs52831644	chr15:78831604	0.99069	0.996884	ADAMTS7	ENSG00000136378.14	Heart - Left Ventricle	G=0.42	T=0.58	-0.17344	5.25e-07	AFR
rs7165733	rs4468572	chr15:78832133	0.910136	0.984023	ADAMTS7	ENSG00000136378.14	Heart - Left Ventricle	T=0.434	C=0.566	-0.172252	6.17e-07	AFR
rs7166764	rs28455815	chr15:78822111	0.981415	0.993753	ADAMTS7	ENSG00000136378.14	Heart - Left Ventricle	C=0.417	T=0.583	-0.17344	5.25e-07	AFR
rs7166764	rs61500048	chr15:78829434	0.98759	0.993776	ADAMTS7	ENSG00000136378.14	Heart - Left Ventricle	C=0.419	T=0.581	-0.17344	5.25e-07	AFR
rs7166764	rs7164479	chr15:78830712	0.984506	0.993768	ADAMTS7	ENSG00000136378.14	Heart - Left Ventricle	C=0.42	T=0.58	-0.17344	5.25e-07	AFR
rs7166764	rs7165042	chr15:78830996	0.98759	0.993776	ADAMTS7	ENSG00000136378.14	Heart - Left Ventricle	C=0.419	G=0.581	-0.17344	5.25e-07	AFR
rs7166764	rs7165081	chr15:78831054	0.99069	0.996884	ADAMTS7	ENSG00000136378.14	Heart - Left Ventricle	C=0.42	G=0.58	-0.17344	5.25e-07	AFR
rs7166764	rs7165733	chr15:78831163	1	1	ADAMTS7	ENSG00000136378.14	Heart - Left Ventricle	G=0.419	A=0.581	-0.17344	5.25e-07	AFR
rs7166764	rs7166764	chr15:78831167	1	1	ADAMTS7	ENSG00000136378.14	Heart - Left Ventricle	T=0.419	G=0.581	-0.173362	6.09e-07	AFR
rs7166764	rs11398961	chr15:78831219	0.993798	1	ADAMTS7	ENSG00000136378.14	Heart - Left Ventricle	-=0.42	T=0.58	-0.17344	5.25e-07	AFR
rs7166764	rs7182529	chr15:78831289	0.99069	0.996884	ADAMTS7	ENSG00000136378.14	Heart - Left Ventricle	T=0.42	C=0.58	-0.17344	5.25e-07	AFR
rs7166764	rs52831014	chr15:78831411	0.98759	0.993776	ADAMTS7	ENSG00000136378.14	Heart - Left Ventricle	T=0.419	C=0.581	-0.17344	5.25e-07	AFR
rs7166764	rs52793427	chr15:78831437	0.99069	0.996884	ADAMTS7	ENSG00000136378.14	Heart - Left Ventricle	C=0.42	T=0.58	-0.17344	5.25e-07	AFR
rs7166764	rs52831644	chr15:78831604	0.99069	0.996884	ADAMTS7	ENSG00000136378.14	Heart - Left Ventricle	G=0.42	T=0.58	-0.17344	5.25e-07	AFR
rs7166764	rs4468572	chr15:78832133	0.910136	0.984023	ADAMTS7	ENSG00000136378.14	Heart - Left Ventricle	T=0.434	C=0.566	-0.172252	6.17e-07	AFR
rs4778848	rs59550407	chr15:80717908	0.899118	0.953692	ABHD17C	ENSG00000136379.11	Heart - Left Ventricle	A=0.93	G=0.07	0.179776	1.33e-05	AFR
rs4778848	rs11638457	chr15:80720066	0.900078	0.954147	ABHD17C	ENSG00000136379.11	Heart - Left Ventricle	C=0.928	G=0.072	0.179776	1.33e-05	AFR
rs4778848	rs35199222	chr15:80720696	0.910467	0.954184	ABHD17C	ENSG00000136379.11	Heart - Left Ventricle	G=0.929	A=0.071	0.179776	1.33e-05	AFR
rs7177462	rs56611529	chr15:83047101	0.975382	0.996418	GOLGA6L10	ENSG00000278662.4	Heart - Left Ventricle	G=0.689	A=0.311	-0.319057	1.49e-05	AFR
rs7177462	rs56611529	chr15:83047101	0.975382	0.996418	HOMER2	ENSG00000103942.12	Heart - Left Ventricle	G=0.689	A=0.311	-0.126955	2.93e-05	AFR
rs7177462	rs56611529	chr15:83047101	0.975382	0.996418	C15orf40	ENSG00000169609.13	Heart - Left Ventricle	G=0.689	A=0.311	-0.576047	2.02e-27	AFR
rs7177462	rs52818743	chr15:83064153	1	1	GOLGA6L10	ENSG00000278662.4	Heart - Left Ventricle	G=0.693	A=0.307	-0.391677	2.08e-07	AFR
rs7177462	rs52818743	chr15:83064153	1	1	C15orf40	ENSG00000169609.13	Heart - Left Ventricle	G=0.693	A=0.307	-0.587184	9.5e-27	AFR
rs7177462	rs52818743	chr15:83064153	1	1	HOMER2	ENSG00000103942.12	Heart - Left Ventricle	G=0.693	A=0.307	-0.153271	8.59e-07	AFR
rs12898714	rs62025764	chr15:83766076	0.920499	0.989417	LINC00933	ENSG00000259728.5	Heart - Left Ventricle	T=0.922	G=0.078	0.347276	9.31e-06	AFR
rs12898714	rs11448678	chr15:83766079	0.920499	0.989417	LINC00933	ENSG00000259728.5	Heart - Left Ventricle	A=0.922	T=0.078	0.347276	9.31e-06	AFR
rs12898714	rs11448678	chr15:83766079	0.920499	0.989417	LINC00933	ENSG00000259728.5	Heart - Left Ventricle	-=0.922	T=0.078	0.347276	9.31e-06	AFR
rs12898714	rs12898714	chr15:83767765	1	1	LINC00933	ENSG00000259728.5	Heart - Left Ventricle	A=0.917	G=0.083	0.347276	9.31e-06	AFR
rs12898714	rs56434989	chr15:83774181	0.900913	0.978835	LINC00933	ENSG00000259728.5	Heart - Left Ventricle	T=0.922	C=0.078	0.371118	2.31e-06	AFR
rs12898714	rs12902288	chr15:83789347	0.825661	0.927333	LINC00933	ENSG00000259728.5	Heart - Left Ventricle	A=0.92	C=0.08	0.353421	6.78e-06	AFR
rs8029034	rs62023891	chr15:85553985	0.852555	0.947339	RP11-158M2.3	ENSG00000259407.1	Heart - Left Ventricle	G=0.88	A=0.12	0.333671	4.64e-06	AFR
rs8029034	rs17633213	chr15:85582497	1	1	CTD-2262B20.1	ENSG00000259630.2	Heart - Left Ventricle	T=0.886	G=0.114	0.198677	6.17e-05	AFR
rs8029034	rs17633213	chr15:85582497	1	1	RP11-158M2.3	ENSG00000259407.1	Heart - Left Ventricle	T=0.886	G=0.114	0.384058	1.51e-06	AFR
rs8029034	rs60772978	chr15:85585410	0.949386	0.99249	CTD-2262B20.1	ENSG00000259630.2	Heart - Left Ventricle	T=0.882	A=0.118	0.199648	4.86e-05	AFR
rs8029034	rs60772978	chr15:85585410	0.949386	0.99249	RP11-158M2.3	ENSG00000259407.1	Heart - Left Ventricle	T=0.882	A=0.118	0.383311	1.28e-06	AFR
rs8029034	rs17633516	chr15:85588777	0.927083	0.970037	RP11-158M2.3	ENSG00000259407.1	Heart - Left Ventricle	C=0.884	G=0.116	0.379891	1.74e-06	AFR
rs8029034	rs17633516	chr15:85588777	0.927083	0.970037	CTD-2262B20.1	ENSG00000259630.2	Heart - Left Ventricle	C=0.884	G=0.116	0.198238	5.83e-05	AFR
rs8029034	rs58216528	chr15:85597248	0.90944	0.992451	CTD-2262B20.1	ENSG00000259630.2	Heart - Left Ventricle	A=0.877	G=0.123	0.196656	6.17e-05	AFR
rs8029034	rs58216528	chr15:85597248	0.90944	0.992451	RP11-158M2.3	ENSG00000259407.1	Heart - Left Ventricle	A=0.877	G=0.123	0.380339	1.5e-06	AFR
rs8029034	rs55981798	chr15:85600869	0.935073	0.98498	CTD-2262B20.1	ENSG00000259630.2	Heart - Left Ventricle	C=0.882	G=0.118	0.196656	6.17e-05	AFR
rs8029034	rs55981798	chr15:85600869	0.935073	0.98498	RP11-158M2.3	ENSG00000259407.1	Heart - Left Ventricle	C=0.882	G=0.118	0.380339	1.5e-06	AFR
rs8029034	rs17633959	chr15:85600950	0.91282	0.962546	CTD-2262B20.1	ENSG00000259630.2	Heart - Left Ventricle	A=0.884	T=0.116	0.196656	6.17e-05	AFR
rs8029034	rs17633959	chr15:85600950	0.91282	0.962546	RP11-158M2.3	ENSG00000259407.1	Heart - Left Ventricle	A=0.884	T=0.116	0.380339	1.5e-06	AFR
rs8029034	rs1348901109	chr15:85624489	0.90944	0.992451	CTD-2262B20.1	ENSG00000259630.2	Heart - Left Ventricle	AACAA=0.877	-=0.123	0.198677	6.17e-05	AFR
rs8029034	rs1348901109	chr15:85624489	0.90944	0.992451	RP11-158M2.3	ENSG00000259407.1	Heart - Left Ventricle	AACAA=0.877	-=0.123	0.384058	1.51e-06	AFR
rs8024386	rs6496631	chr15:90126825	0.970253	0.994937	RP11-617F23.1	ENSG00000259291.2	Heart - Left Ventricle	C=0.816	T=0.184	-0.243469	7.91e-11	AFR
rs8024386	rs6496631	chr15:90126825	0.970253	0.994937	CTD-2315E11.1	ENSG00000259685.2	Heart - Left Ventricle	C=0.816	T=0.184	-0.510792	1.34e-14	AFR
rs8024386	rs6496631	chr15:90126825	0.970253	0.994937	IDH2	ENSG00000182054.9	Heart - Left Ventricle	C=0.816	T=0.184	-0.213882	4.03e-15	AFR
rs8024386	rs8024386	chr15:90127294	1	1	RP11-617F23.1	ENSG00000259291.2	Heart - Left Ventricle	A=0.813	C=0.187	-0.24527	6.91e-11	AFR
rs8024386	rs8024386	chr15:90127294	1	1	CTD-2315E11.1	ENSG00000259685.2	Heart - Left Ventricle	A=0.813	C=0.187	-0.503328	4.66e-14	AFR
rs8024386	rs8024386	chr15:90127294	1	1	IDH2	ENSG00000182054.9	Heart - Left Ventricle	A=0.813	C=0.187	-0.211937	1.02e-14	AFR
rs76119208	rs112770790	chr15:90964265	0.858431	0.968846	RCCD1	ENSG00000166965.12	Heart - Left Ventricle	G=0.845	A=0.155	0.363139	1.31e-11	AFR
rs76119208	rs2890156	chr15:90969927	0.895447	0.975188	RCCD1	ENSG00000166965.12	Heart - Left Ventricle	T=0.848	A=0.152	0.37014	5.15e-12	AFR
rs76119208	rs12594925	chr15:90977057	0.869508	0.975077	RCCD1	ENSG00000166965.12	Heart - Left Ventricle	G=0.845	A=0.155	0.363139	1.31e-11	AFR
rs76119208	rs17636174	chr15:90984840	0.86553	0.981257	RCCD1	ENSG00000166965.12	Heart - Left Ventricle	C=0.842	G=0.158	0.363139	1.31e-11	AFR
rs76119208	rs12594752	chr15:90988765	0.889378	0.969013	RCCD1	ENSG00000166965.12	Heart - Left Ventricle	C=0.849	T=0.151	0.363139	1.31e-11	AFR
rs76119208	rs76119208	chr15:90992099	1	1	RCCD1	ENSG00000166965.12	Heart - Left Ventricle	G=0.856	T=0.144	0.37014	5.15e-12	AFR
rs76119208	rs79253100	chr15:91008646	0.896938	0.974185	RCCD1	ENSG00000166965.12	Heart - Left Ventricle	C=0.863	T=0.137	0.371278	4.9e-12	AFR
rs7166287	rs4965431	chr15:98725918	0.809145	1	IGF1R	ENSG00000140443.13	Heart - Left Ventricle	G=0.736	A=0.264	0.194184	1.7e-07	AFR
rs7166287	rs7166287	chr15:98729846	1	1	IGF1R	ENSG00000140443.13	Heart - Left Ventricle	C=0.692	T=0.308	0.217449	5.16e-09	AFR
rs7166287	rs4966019	chr15:98731097	0.951447	0.992807	IGF1R	ENSG00000140443.13	Heart - Left Ventricle	C=0.685	T=0.315	0.210971	1.2e-08	AFR
rs7166287	rs57517092	chr15:98741451	0.811953	0.959267	IGF1R	ENSG00000140443.13	Heart - Left Ventricle	G=0.665	A=0.335	0.205051	3.73e-08	AFR
rs7166287	rs57900163	chr15:98741827	0.947275	0.978498	IGF1R	ENSG00000140443.13	Heart - Left Ventricle	C=0.695	T=0.305	0.213467	1.08e-08	AFR
rs7166287	rs12908437	chr15:98744146	0.83232	0.933853	IGF1R	ENSG00000140443.13	Heart - Left Ventricle	T=0.702	C=0.298	0.197794	9.09e-08	AFR
rs7166287	rs56481946	chr15:98746409	0.825883	0.926876	IGF1R	ENSG00000140443.13	Heart - Left Ventricle	C=0.701	G=0.299	0.202278	3.63e-08	AFR
rs7178458	rs61065140	chr15:101450261	0.96092	0.984742	PCSK6	ENSG00000140479.16	Heart - Left Ventricle	A=0.523	G=0.477	0.261316	5.12e-07	AFR
rs7178458	rs7172696	chr15:101451106	0.981859	0.993904	PCSK6	ENSG00000140479.16	Heart - Left Ventricle	A=0.527	G=0.473	0.267943	2.34e-08	AFR
rs7178458	rs7178458	chr15:101451568	1	1	PCSK6	ENSG00000140479.16	Heart - Left Ventricle	T=0.526	C=0.474	0.264296	3.31e-08	AFR
rs1049212	rs17177748	chr16:4882928	1	1	UBN1	ENSG00000118900.14	Heart - Left Ventricle	A=0.97	G=0.03	0.115812	1.65e-05	AFR
rs1049212	rs17177748	chr16:4882928	1	1	RP11-127I20.5	ENSG00000267077.1	Heart - Left Ventricle	A=0.97	G=0.03	-0.249011	7.88e-06	AFR
rs1049212	rs2037912	chr16:4883938	0.923398	0.973558	UBN1	ENSG00000118900.14	Heart - Left Ventricle	G=0.97	C=0.03	0.11545	2.56e-05	AFR
rs1049212	rs2037912	chr16:4883938	0.923398	0.973558	RP11-127I20.5	ENSG00000267077.1	Heart - Left Ventricle	G=0.97	C=0.03	-0.248125	1.27e-05	AFR
rs1049212	rs2015319	chr16:4886279	0.843193	1	UBN1	ENSG00000118900.14	Heart - Left Ventricle	C=0.965	G=0.035	0.109946	4.12e-05	AFR
rs1049212	rs2015319	chr16:4886279	0.843193	1	RP11-127I20.5	ENSG00000267077.1	Heart - Left Ventricle	C=0.965	G=0.035	-0.241387	1.39e-05	AFR
rs1049212	rs3189307	chr16:4892098	0.817418	0.973454	RP11-127I20.5	ENSG00000267077.1	Heart - Left Ventricle	C=0.966	T=0.034	-0.240721	1.59e-05	AFR
rs1049212	rs12921187	chr16:4893018	0.824605	1	UBN1	ENSG00000118900.14	Heart - Left Ventricle	T=0.964	G=0.036	0.112886	2e-05	AFR
rs1049212	rs12921187	chr16:4893018	0.824605	1	RP11-127I20.5	ENSG00000267077.1	Heart - Left Ventricle	T=0.964	G=0.036	-0.242763	9.66e-06	AFR
rs12921187	rs17177748	chr16:4882928	0.824605	1	UBN1	ENSG00000118900.14	Heart - Left Ventricle	A=0.97	G=0.03	0.115812	1.65e-05	AFR
rs12921187	rs17177748	chr16:4882928	0.824605	1	RP11-127I20.5	ENSG00000267077.1	Heart - Left Ventricle	A=0.97	G=0.03	-0.249011	7.88e-06	AFR
rs12921187	rs2037912	chr16:4883938	0.84641	1	UBN1	ENSG00000118900.14	Heart - Left Ventricle	G=0.97	C=0.03	0.11545	2.56e-05	AFR
rs12921187	rs2037912	chr16:4883938	0.84641	1	RP11-127I20.5	ENSG00000267077.1	Heart - Left Ventricle	G=0.97	C=0.03	-0.248125	1.27e-05	AFR
rs12921187	rs2015319	chr16:4886279	0.934362	0.977458	UBN1	ENSG00000118900.14	Heart - Left Ventricle	C=0.965	G=0.035	0.109946	4.12e-05	AFR
rs12921187	rs2015319	chr16:4886279	0.934362	0.977458	RP11-127I20.5	ENSG00000267077.1	Heart - Left Ventricle	C=0.965	G=0.035	-0.241387	1.39e-05	AFR
rs12921187	rs3189307	chr16:4892098	0.955945	1	RP11-127I20.5	ENSG00000267077.1	Heart - Left Ventricle	C=0.966	T=0.034	-0.240721	1.59e-05	AFR
rs12921187	rs12921187	chr16:4893018	1	1	UBN1	ENSG00000118900.14	Heart - Left Ventricle	T=0.964	G=0.036	0.112886	2e-05	AFR
rs12921187	rs12921187	chr16:4893018	1	1	RP11-127I20.5	ENSG00000267077.1	Heart - Left Ventricle	T=0.964	G=0.036	-0.242763	9.66e-06	AFR
rs4787980	rs4787980	chr16:27618340	1	1	IL21R-AS1	ENSG00000259954.1	Heart - Left Ventricle	G=0.178	C=0.822	0.626572	1.09e-13	AFR
rs4787980	rs17506633	chr16:27622054	0.809932	1	IL21R-AS1	ENSG00000259954.1	Heart - Left Ventricle	C=0.149	A=0.851	0.647698	2.13e-14	AFR
rs4787980	rs10852320	chr16:27626576	0.979399	0.989646	IL21R-AS1	ENSG00000259954.1	Heart - Left Ventricle	A=0.178	G=0.822	0.625929	1.32e-13	AFR
rs4787980	rs58499409	chr16:27640876	0.98451	0.994801	IL21R-AS1	ENSG00000259954.1	Heart - Left Ventricle	A=0.177	C=0.823	0.625929	1.32e-13	AFR
rs4787980	rs233461	chr16:27642726	0.809932	1	IL21R-AS1	ENSG00000259954.1	Heart - Left Ventricle	T=0.149	A=0.851	0.647698	2.13e-14	AFR
rs4787980	rs439094	chr16:27644527	0.809932	1	IL21R-AS1	ENSG00000259954.1	Heart - Left Ventricle	C=0.149	A=0.851	0.647698	2.13e-14	AFR
rs4787980	rs60642115	chr16:27653264	0.954233	0.984426	IL21R-AS1	ENSG00000259954.1	Heart - Left Ventricle	A=0.18	C=0.82	0.625929	1.32e-13	AFR
rs4787980	rs12933850	chr16:27668784	0.939659	0.984383	IL21R-AS1	ENSG00000259954.1	Heart - Left Ventricle	T=0.817	C=0.183	-0.625929	1.32e-13	AFR
rs13337037	rs13337037	chr16:31467390	1	1	ZNF843	ENSG00000176723.9	Heart - Left Ventricle	G=0.804	A=0.196	0.206429	1.3e-06	AFR
rs223829	rs60707426	chr16:57417280	1	1	DOK4	ENSG00000125170.10	Heart - Left Ventricle	C=0.037	G=0.963	-0.146076	1.88e-06	AFR
rs223829	rs575526	chr16:57418059	0.809599	1	DOK4	ENSG00000125170.10	Heart - Left Ventricle	C=0.045	T=0.955	-0.143666	2.15e-06	AFR
rs223829	rs386548097	chr16:57418253	0.979229	1	DOK4	ENSG00000125170.10	Heart - Left Ventricle	A=0.038	G=0.962	-0.146833	1.3e-06	AFR
rs223829	rs190108	chr16:57427812	0.879547	0.957543	DOK4	ENSG00000125170.10	Heart - Left Ventricle	T=0.039	C=0.961	-0.154505	1.1e-07	AFR
rs1975802	rs58033240	chr16:68251944	1	1	LCAT	ENSG00000213398.7	Heart - Left Ventricle	A=0.508	G=0.492	0.126369	3.74e-06	AFR
rs1975802	rs58033240	chr16:68251944	1	1	PRMT7	ENSG00000132600.16	Heart - Left Ventricle	A=0.508	G=0.492	0.287634	1.61e-10	AFR
rs1975802	rs10852439	chr16:68254428	0.984904	0.993928	LCAT	ENSG00000213398.7	Heart - Left Ventricle	T=0.509	C=0.491	0.126369	3.74e-06	AFR
rs1975802	rs10852439	chr16:68254428	0.984904	0.993928	PRMT7	ENSG00000132600.16	Heart - Left Ventricle	T=0.509	C=0.491	0.287634	1.61e-10	AFR
rs62047964	rs62050284	chr16:70662912	1	1	PDXDC2P	ENSG00000255185.5	Heart - Left Ventricle	T=0.999	A=0.001	-0.54035	0.000120287	AFR
rs62047964	rs62047964	chr16:70696051	1	1	PDXDC2P	ENSG00000255185.5	Heart - Left Ventricle	C=0.999	T=0.001	-0.522873	0.000130032	AFR
rs62047964	rs62048010	chr16:70769852	1	1	PDXDC2P	ENSG00000255185.5	Heart - Left Ventricle	T=0.999	C=0.001	-0.549541	0.000154882	AFR
rs62047964	rs111843364	chr16:70923707	1	1	PDXDC2P	ENSG00000255185.5	Heart - Left Ventricle	G=0.999	A=0.001	-0.503044	0.000131751	AFR
rs62047964	rs145973320	chr16:70949510	1	1	PDXDC2P	ENSG00000255185.5	Heart - Left Ventricle	T=0.999	C=0.001	-0.491562	0.000156923	AFR
rs72802342	rs72802395	chr16:75252586	0.874334	1	WDR59	ENSG00000103091.14	Heart - Left Ventricle	G=0.995	A=0.005	0.309396	2.74e-05	AFR
rs4888362	rs56974821	chr16:75234347	1	1	RP11-331F4.5	ENSG00000280152.1	Heart - Left Ventricle	T=0.315	C=0.685	0.615273	1.65e-21	AFR
rs10445033	rs17590799	chr16:88774054	1	1	PIEZO1	ENSG00000103335.21	Heart - Left Ventricle	G=0.77	A=0.23	0.111852	2.2e-05	AFR
rs76106755	rs76106755	chr16:88887379	1	1	SPIRE2	ENSG00000204991.10	Heart - Left Ventricle	C=0.996	T=0.004	-0.487423	4.86e-05	AFR
rs4785574	rs4785675	chr16:89473566	0.860795	0.960516	RP11-104N10.2	ENSG00000274627.1	Heart - Left Ventricle	T=0.67	C=0.33	0.5377	1.18e-29	AFR
rs4785574	rs4785675	chr16:89473566	0.860795	0.960516	RPL13	ENSG00000167526.13	Heart - Left Ventricle	T=0.67	C=0.33	0.120441	3.89e-09	AFR
rs4785574	rs4238830	chr16:89473833	0.86253	0.946701	RPL13	ENSG00000167526.13	Heart - Left Ventricle	C=0.677	T=0.323	0.118679	6.99e-09	AFR
rs4785574	rs4238830	chr16:89473833	0.86253	0.946701	RP11-104N10.2	ENSG00000274627.1	Heart - Left Ventricle	C=0.677	T=0.323	0.528531	2e-28	AFR
rs4785574	rs59669747	chr16:89483154	0.855058	0.929565	CDK10	ENSG00000185324.21	Heart - Left Ventricle	T=0.683	C=0.317	0.132005	8.85e-07	AFR
rs4785574	rs59669747	chr16:89483154	0.855058	0.929565	RP11-104N10.2	ENSG00000274627.1	Heart - Left Ventricle	T=0.683	C=0.317	0.660116	6.8e-47	AFR
rs4785574	rs59669747	chr16:89483154	0.855058	0.929565	RPL13	ENSG00000167526.13	Heart - Left Ventricle	T=0.683	C=0.317	0.123766	3.17e-09	AFR
rs4785574	rs59669747	chr16:89483154	0.855058	0.929565	SPG7	ENSG00000197912.14	Heart - Left Ventricle	T=0.683	C=0.317	0.104259	2.25e-05	AFR
rs4785574	rs1276450694	chr16:89485081	0.861182	0.92963	RP11-104N10.2	ENSG00000274627.1	Heart - Left Ventricle	G=0.686	-=0.314	0.540228	2.31e-29	AFR
rs4785574	rs1276450694	chr16:89485081	0.861182	0.92963	RPL13	ENSG00000167526.13	Heart - Left Ventricle	G=0.686	-=0.314	0.118266	1.05e-08	AFR
rs4785574	rs59896948	chr16:89486307	0.820129	0.942373	RPL13	ENSG00000167526.13	Heart - Left Ventricle	G=0.667	A=0.333	0.118417	7.04e-09	AFR
rs4785574	rs59896948	chr16:89486307	0.820129	0.942373	RP11-104N10.2	ENSG00000274627.1	Heart - Left Ventricle	G=0.667	A=0.333	0.545809	8.9e-31	AFR
rs4785574	rs9302768	chr16:89487216	0.815809	0.952749	RPL13	ENSG00000167526.13	Heart - Left Ventricle	T=0.661	C=0.339	0.119568	4.69e-09	AFR
rs4785574	rs9302768	chr16:89487216	0.815809	0.952749	RP11-104N10.2	ENSG00000274627.1	Heart - Left Ventricle	T=0.661	C=0.339	0.544035	1.23e-30	AFR
rs4785574	rs4785677	chr16:89488693	0.83459	0.963653	RP11-104N10.2	ENSG00000274627.1	Heart - Left Ventricle	A=0.661	G=0.339	0.512642	6.33e-27	AFR
rs4785574	rs4785677	chr16:89488693	0.83459	0.963653	FANCA	ENSG00000187741.14	Heart - Left Ventricle	A=0.661	G=0.339	-0.249018	1.74e-05	AFR
rs4785574	rs4785677	chr16:89488693	0.83459	0.963653	RPL13	ENSG00000167526.13	Heart - Left Ventricle	A=0.661	G=0.339	0.118291	6.15e-09	AFR
rs4785574	rs4785574	chr16:89502467	1	1	RPL13	ENSG00000167526.13	Heart - Left Ventricle	A=0.685	G=0.315	0.11566	1.88e-08	AFR
rs4785574	rs4785574	chr16:89502467	1	1	RP11-104N10.2	ENSG00000274627.1	Heart - Left Ventricle	A=0.685	G=0.315	0.526062	5.59e-28	AFR
rs4785574	rs4785680	chr16:89502909	0.975619	1	RP11-104N10.2	ENSG00000274627.1	Heart - Left Ventricle	G=0.69	C=0.31	0.530918	1.86e-28	AFR
rs4785574	rs4785680	chr16:89502909	0.975619	1	RPL13	ENSG00000167526.13	Heart - Left Ventricle	G=0.69	C=0.31	0.120794	4.22e-09	AFR
rs4785574	rs148750391	chr16:89503231	0.968665	0.99643	RPL13	ENSG00000167526.13	Heart - Left Ventricle	-=0.69	CATT=0.31	0.120794	4.22e-09	AFR
rs4785574	rs148750391	chr16:89503231	0.968665	0.99643	RP11-104N10.2	ENSG00000274627.1	Heart - Left Ventricle	-=0.69	CATT=0.31	0.530918	1.86e-28	AFR
rs4785574	rs1229537308	chr16:89503631	0.931396	0.975266	RP11-104N10.2	ENSG00000274627.1	Heart - Left Ventricle	C=0.68	-=0.32	0.520077	2.09e-27	AFR
rs4785574	rs1229537308	chr16:89503631	0.931396	0.975266	RPL13	ENSG00000167526.13	Heart - Left Ventricle	C=0.68	-=0.32	0.117758	9.2e-09	AFR
rs4785574	rs9937331	chr16:89503913	0.958353	0.996404	RP11-104N10.2	ENSG00000274627.1	Heart - Left Ventricle	C=0.692	T=0.308	0.561948	2.54e-32	AFR
rs4785574	rs9937331	chr16:89503913	0.958353	0.996404	RPL13	ENSG00000167526.13	Heart - Left Ventricle	C=0.692	T=0.308	0.121861	3.32e-09	AFR
rs4785574	rs4347628	chr16:89504227	0.813696	0.974143	RP11-104N10.2	ENSG00000274627.1	Heart - Left Ventricle	T=0.651	C=0.349	0.525622	3.27e-28	AFR
rs4785574	rs4347628	chr16:89504227	0.813696	0.974143	RPL13	ENSG00000167526.13	Heart - Left Ventricle	T=0.651	C=0.349	0.113972	2.66e-08	AFR
rs4785574	rs9922341	chr16:89505407	0.968665	0.99643	RP11-104N10.2	ENSG00000274627.1	Heart - Left Ventricle	C=0.69	G=0.31	0.534816	1.19e-28	AFR
rs4785574	rs9922341	chr16:89505407	0.968665	0.99643	RPL13	ENSG00000167526.13	Heart - Left Ventricle	C=0.69	G=0.31	0.123563	2.1e-09	AFR
rs4785574	.	chr16:89505793	0.800031	0.973991	RPL13	ENSG00000167526.13	Heart - Left Ventricle	CTT=0.647	-=0.353	0.115455	2.07e-08	AFR
rs4785574	.	chr16:89505793	0.800031	0.973991	RP11-104N10.2	ENSG00000274627.1	Heart - Left Ventricle	CTT=0.647	-=0.353	0.531085	1.6e-28	AFR
rs4785574	rs60878924	chr16:89508168	0.867161	0.959744	SPG7	ENSG00000197912.14	Heart - Left Ventricle	G=0.698	A=0.302	0.104116	1.96e-05	AFR
rs4785574	rs60878924	chr16:89508168	0.867161	0.959744	RPL13	ENSG00000167526.13	Heart - Left Ventricle	G=0.698	A=0.302	0.115342	2.88e-08	AFR
rs4785574	rs60878924	chr16:89508168	0.867161	0.959744	RP11-104N10.2	ENSG00000274627.1	Heart - Left Ventricle	G=0.698	A=0.302	0.669138	7.46e-50	AFR
rs4785574	rs60878924	chr16:89508168	0.867161	0.959744	CDK10	ENSG00000185324.21	Heart - Left Ventricle	G=0.698	A=0.302	0.142068	8.55e-08	AFR
rs4785574	rs58827739	chr16:89509363	0.823506	0.918639	RP11-104N10.2	ENSG00000274627.1	Heart - Left Ventricle	G=0.68	A=0.32	0.668956	1.64e-49	AFR
rs4785574	rs58827739	chr16:89509363	0.823506	0.918639	CDK10	ENSG00000185324.21	Heart - Left Ventricle	G=0.68	A=0.32	0.144798	5.02e-08	AFR
rs4785574	rs58827739	chr16:89509363	0.823506	0.918639	RPL13	ENSG00000167526.13	Heart - Left Ventricle	G=0.68	A=0.32	0.113611	5.07e-08	AFR
rs4785574	rs58827739	chr16:89509363	0.823506	0.918639	SPG7	ENSG00000197912.14	Heart - Left Ventricle	G=0.68	A=0.32	0.103836	2.15e-05	AFR
rs4785574	rs4238831	chr16:89510255	0.832416	0.915572	CDK10	ENSG00000185324.21	Heart - Left Ventricle	G=0.683	A=0.317	0.143638	5.87e-08	AFR
rs4785574	rs4238831	chr16:89510255	0.832416	0.915572	RP11-104N10.2	ENSG00000274627.1	Heart - Left Ventricle	G=0.683	A=0.317	0.666893	1.6e-49	AFR
rs4785574	rs4238831	chr16:89510255	0.832416	0.915572	SPG7	ENSG00000197912.14	Heart - Left Ventricle	G=0.683	A=0.317	0.104034	1.95e-05	AFR
rs4785574	rs4238831	chr16:89510255	0.832416	0.915572	RPL13	ENSG00000167526.13	Heart - Left Ventricle	G=0.683	A=0.317	0.112303	6.63e-08	AFR
rs4785574	rs4785685	chr16:89512348	0.838424	0.918879	SPG7	ENSG00000197912.14	Heart - Left Ventricle	C=0.686	G=0.314	0.104034	1.95e-05	AFR
rs4785574	rs4785685	chr16:89512348	0.838424	0.918879	RPL13	ENSG00000167526.13	Heart - Left Ventricle	C=0.686	G=0.314	0.112303	6.63e-08	AFR
rs4785574	rs4785685	chr16:89512348	0.838424	0.918879	RP11-104N10.2	ENSG00000274627.1	Heart - Left Ventricle	C=0.686	G=0.314	0.666893	1.6e-49	AFR
rs4785574	rs4785685	chr16:89512348	0.838424	0.918879	CDK10	ENSG00000185324.21	Heart - Left Ventricle	C=0.686	G=0.314	0.143638	5.87e-08	AFR
rs4785574	rs4505322	chr16:89513388	0.816892	0.911761	CDK10	ENSG00000185324.21	Heart - Left Ventricle	C=0.681	T=0.319	0.135001	3.5e-07	AFR
rs4785574	rs4505322	chr16:89513388	0.816892	0.911761	RPL13	ENSG00000167526.13	Heart - Left Ventricle	C=0.681	T=0.319	0.111971	6.77e-08	AFR
rs4785574	rs4505322	chr16:89513388	0.816892	0.911761	RP11-104N10.2	ENSG00000274627.1	Heart - Left Ventricle	C=0.681	T=0.319	0.657172	7.42e-48	AFR
rs4785574	rs4505322	chr16:89513388	0.816892	0.911761	SPG7	ENSG00000197912.14	Heart - Left Ventricle	C=0.681	T=0.319	0.104981	1.55e-05	AFR
rs4785574	rs12596362	chr16:89516276	0.812495	0.910965	SPG7	ENSG00000197912.14	Heart - Left Ventricle	C=0.689	T=0.311	0.106598	1.05e-05	AFR
rs4785574	rs12596362	chr16:89516276	0.812495	0.910965	RP11-104N10.2	ENSG00000274627.1	Heart - Left Ventricle	C=0.689	T=0.311	0.669683	5.83e-51	AFR
rs4785574	rs12596362	chr16:89516276	0.812495	0.910965	CDK10	ENSG00000185324.21	Heart - Left Ventricle	C=0.689	T=0.311	0.138787	1.41e-07	AFR
rs4785574	rs12596362	chr16:89516276	0.812495	0.910965	RPL13	ENSG00000167526.13	Heart - Left Ventricle	C=0.689	T=0.311	0.116619	1.56e-08	AFR
rs4785574	rs62070325	chr16:89516781	0.812495	0.910965	RPL13	ENSG00000167526.13	Heart - Left Ventricle	C=0.689	T=0.311	0.116619	1.56e-08	AFR
rs4785574	rs62070325	chr16:89516781	0.812495	0.910965	SPG7	ENSG00000197912.14	Heart - Left Ventricle	C=0.689	T=0.311	0.106598	1.05e-05	AFR
rs4785574	rs62070325	chr16:89516781	0.812495	0.910965	RP11-104N10.2	ENSG00000274627.1	Heart - Left Ventricle	C=0.689	T=0.311	0.669683	5.83e-51	AFR
rs4785574	rs62070325	chr16:89516781	0.812495	0.910965	CDK10	ENSG00000185324.21	Heart - Left Ventricle	C=0.689	T=0.311	0.138787	1.41e-07	AFR
rs4785574	rs58057488	chr16:89520622	0.815447	0.917484	RPL13	ENSG00000167526.13	Heart - Left Ventricle	C=0.692	T=0.308	0.112682	4.07e-08	AFR
rs4785574	rs58057488	chr16:89520622	0.815447	0.917484	SPG7	ENSG00000197912.14	Heart - Left Ventricle	C=0.692	T=0.308	0.102855	1.93e-05	AFR
rs4785574	rs58057488	chr16:89520622	0.815447	0.917484	RP11-104N10.2	ENSG00000274627.1	Heart - Left Ventricle	C=0.692	T=0.308	0.667049	3.15e-51	AFR
rs4785574	rs58057488	chr16:89520622	0.815447	0.917484	CDK10	ENSG00000185324.21	Heart - Left Ventricle	C=0.692	T=0.308	0.141244	6.87e-08	AFR
rs4785574	rs60997773	chr16:89520879	0.812334	0.914107	RP11-104N10.2	ENSG00000274627.1	Heart - Left Ventricle	T=0.691	A=0.309	0.669664	1.6e-51	AFR
rs4785574	rs60997773	chr16:89520879	0.812334	0.914107	SPG7	ENSG00000197912.14	Heart - Left Ventricle	T=0.691	A=0.309	0.101969	2.37e-05	AFR
rs4785574	rs60997773	chr16:89520879	0.812334	0.914107	RPL13	ENSG00000167526.13	Heart - Left Ventricle	T=0.691	A=0.309	0.110919	7.16e-08	AFR
rs4785574	rs60997773	chr16:89520879	0.812334	0.914107	CDK10	ENSG00000185324.21	Heart - Left Ventricle	T=0.691	A=0.309	0.144314	3.66e-08	AFR
rs4785574	rs11862081	chr16:89522080	0.818575	0.920877	SPG7	ENSG00000197912.14	Heart - Left Ventricle	A=0.692	G=0.308	0.103433	1.98e-05	AFR
rs4785574	rs11862081	chr16:89522080	0.818575	0.920877	CDK10	ENSG00000185324.21	Heart - Left Ventricle	A=0.692	G=0.308	0.143443	5.23e-08	AFR
rs4785574	rs11862081	chr16:89522080	0.818575	0.920877	RPL13	ENSG00000167526.13	Heart - Left Ventricle	A=0.692	G=0.308	0.114826	2.74e-08	AFR
rs4785574	rs11862081	chr16:89522080	0.818575	0.920877	RP11-104N10.2	ENSG00000274627.1	Heart - Left Ventricle	A=0.692	G=0.308	0.674144	9.1e-52	AFR
rs4785574	rs57503083	chr16:89523652	0.812334	0.914107	RPL13	ENSG00000167526.13	Heart - Left Ventricle	G=0.691	A=0.309	0.114826	2.74e-08	AFR
rs4785574	rs57503083	chr16:89523652	0.812334	0.914107	SPG7	ENSG00000197912.14	Heart - Left Ventricle	G=0.691	A=0.309	0.103433	1.98e-05	AFR
rs4785574	rs57503083	chr16:89523652	0.812334	0.914107	CDK10	ENSG00000185324.21	Heart - Left Ventricle	G=0.691	A=0.309	0.143443	5.23e-08	AFR
rs4785574	rs57503083	chr16:89523652	0.812334	0.914107	RP11-104N10.2	ENSG00000274627.1	Heart - Left Ventricle	G=0.691	A=0.309	0.674144	9.1e-52	AFR
rs4785574	rs3803680	chr16:89523835	0.812334	0.914107	RP11-104N10.2	ENSG00000274627.1	Heart - Left Ventricle	G=0.691	A=0.309	0.678212	1.06e-51	AFR
rs4785574	rs3803680	chr16:89523835	0.812334	0.914107	SPG7	ENSG00000197912.14	Heart - Left Ventricle	G=0.691	A=0.309	0.105097	1.64e-05	AFR
rs4785574	rs3803680	chr16:89523835	0.812334	0.914107	RPL13	ENSG00000167526.13	Heart - Left Ventricle	G=0.691	A=0.309	0.113402	5.1e-08	AFR
rs4785574	rs3803680	chr16:89523835	0.812334	0.914107	CDK10	ENSG00000185324.21	Heart - Left Ventricle	G=0.691	A=0.309	0.143505	6.34e-08	AFR
rs4785574	rs3935312	chr16:89525669	0.857423	0.966476	RP11-104N10.2	ENSG00000274627.1	Heart - Left Ventricle	G=0.703	A=0.297	0.677621	1.5e-50	AFR
rs4785574	rs3935312	chr16:89525669	0.857423	0.966476	CDK10	ENSG00000185324.21	Heart - Left Ventricle	G=0.703	A=0.297	0.147867	3.02e-08	AFR
rs4785574	rs3935312	chr16:89525669	0.857423	0.966476	SPG7	ENSG00000197912.14	Heart - Left Ventricle	G=0.703	A=0.297	0.103637	2.48e-05	AFR
rs4785574	rs3935312	chr16:89525669	0.857423	0.966476	RPL13	ENSG00000167526.13	Heart - Left Ventricle	G=0.703	A=0.297	0.112787	7.59e-08	AFR
rs4785574	rs8063180	chr16:89528218	0.837716	0.938251	SPG7	ENSG00000197912.14	Heart - Left Ventricle	G=0.695	A=0.305	0.105999	1.34e-05	AFR
rs4785574	rs8063180	chr16:89528218	0.837716	0.938251	RPL13	ENSG00000167526.13	Heart - Left Ventricle	G=0.695	A=0.305	0.114784	3.29e-08	AFR
rs4785574	rs8063180	chr16:89528218	0.837716	0.938251	CDK10	ENSG00000185324.21	Heart - Left Ventricle	G=0.695	A=0.305	0.148456	1.99e-08	AFR
rs4785574	rs8063180	chr16:89528218	0.837716	0.938251	RP11-104N10.2	ENSG00000274627.1	Heart - Left Ventricle	G=0.695	A=0.305	0.663629	7.75e-49	AFR
rs4785574	rs8043881	chr16:89528323	0.844165	0.948637	RPL13	ENSG00000167526.13	Heart - Left Ventricle	C=0.698	T=0.302	0.11396	4.94e-08	AFR
rs4785574	rs8043881	chr16:89528323	0.844165	0.948637	CDK10	ENSG00000185324.21	Heart - Left Ventricle	C=0.698	T=0.302	0.151522	1.18e-08	AFR
rs4785574	rs8043881	chr16:89528323	0.844165	0.948637	RP11-104N10.2	ENSG00000274627.1	Heart - Left Ventricle	C=0.698	T=0.302	0.672076	7.68e-50	AFR
rs4785574	rs8043881	chr16:89528323	0.844165	0.948637	SPG7	ENSG00000197912.14	Heart - Left Ventricle	C=0.698	T=0.302	0.105808	1.55e-05	AFR
rs4785574	rs56854611	chr16:89529315	0.831242	0.934619	SPG7	ENSG00000197912.14	Heart - Left Ventricle	G=0.695	A=0.305	0.105503	1.56e-05	AFR
rs4785574	rs56854611	chr16:89529315	0.831242	0.934619	RPL13	ENSG00000167526.13	Heart - Left Ventricle	G=0.695	A=0.305	0.112337	7.21e-08	AFR
rs4785574	rs56854611	chr16:89529315	0.831242	0.934619	CDK10	ENSG00000185324.21	Heart - Left Ventricle	G=0.695	A=0.305	0.153454	6.83e-09	AFR
rs4785574	rs56854611	chr16:89529315	0.831242	0.934619	RP11-104N10.2	ENSG00000274627.1	Heart - Left Ventricle	G=0.695	A=0.305	0.666526	4.84e-49	AFR
rs4785574	rs60710717	chr16:89529698	0.834508	0.934781	RPL13	ENSG00000167526.13	Heart - Left Ventricle	C=0.695	T=0.305	0.112337	7.21e-08	AFR
rs4785574	rs60710717	chr16:89529698	0.834508	0.934781	RP11-104N10.2	ENSG00000274627.1	Heart - Left Ventricle	C=0.695	T=0.305	0.666526	4.84e-49	AFR
rs4785574	rs60710717	chr16:89529698	0.834508	0.934781	SPG7	ENSG00000197912.14	Heart - Left Ventricle	C=0.695	T=0.305	0.105503	1.56e-05	AFR
rs4785574	rs60710717	chr16:89529698	0.834508	0.934781	CDK10	ENSG00000185324.21	Heart - Left Ventricle	C=0.695	T=0.305	0.153454	6.83e-09	AFR
rs4785574	rs6500425	chr16:89531468	0.835304	0.915556	RP11-104N10.2	ENSG00000274627.1	Heart - Left Ventricle	A=0.686	G=0.314	0.670651	4.85e-49	AFR
rs4785574	rs6500425	chr16:89531468	0.835304	0.915556	SPG7	ENSG00000197912.14	Heart - Left Ventricle	A=0.686	G=0.314	0.10669	1.41e-05	AFR
rs4785574	rs6500425	chr16:89531468	0.835304	0.915556	CDK10	ENSG00000185324.21	Heart - Left Ventricle	A=0.686	G=0.314	0.150621	1.65e-08	AFR
rs4785574	rs6500425	chr16:89531468	0.835304	0.915556	RPL13	ENSG00000167526.13	Heart - Left Ventricle	A=0.686	G=0.314	0.110784	1.34e-07	AFR
rs4785574	rs2460455	chr16:89533769	0.831666	0.921649	SPG7	ENSG00000197912.14	Heart - Left Ventricle	A=0.689	T=0.311	0.113833	3.4e-06	AFR
rs4785574	rs2460455	chr16:89533769	0.831666	0.921649	RP11-104N10.2	ENSG00000274627.1	Heart - Left Ventricle	A=0.689	T=0.311	0.672543	1.65e-49	AFR
rs4785574	rs2460455	chr16:89533769	0.831666	0.921649	RPL13	ENSG00000167526.13	Heart - Left Ventricle	A=0.689	T=0.311	0.113364	6.45e-08	AFR
rs4785574	rs2460455	chr16:89533769	0.831666	0.921649	CDK10	ENSG00000185324.21	Heart - Left Ventricle	A=0.689	T=0.311	0.148893	2.39e-08	AFR
rs77612020	rs77612020	chr17:497559	1	1	VPS53	ENSG00000141252.19	Heart - Left Ventricle	G=0.924	A=0.076	-0.501068	9.86e-11	AFR
rs3744734	rs17676545	chr17:549658	1	1	VPS53	ENSG00000141252.19	Heart - Left Ventricle	T=0.367	C=0.633	-0.266829	2.62e-08	AFR
rs741677	rs52814072	chr17:560603	1	1	VPS53	ENSG00000141252.19	Heart - Left Ventricle	A=0.241	G=0.759	-0.419868	8.16e-20	AFR
rs741677	rs9907102	chr17:561592	0.800677	0.991261	VPS53	ENSG00000141252.19	Heart - Left Ventricle	G=0.28	A=0.72	-0.41318	4.49e-19	AFR
rs60688493	rs59694446	chr17:756273	0.843393	1	GLOD4	ENSG00000167699.13	Heart - Left Ventricle	C=0.917	T=0.083	0.463669	3.14e-05	AFR
rs60688493	rs59961822	chr17:756456	0.851834	1	GLOD4	ENSG00000167699.13	Heart - Left Ventricle	T=0.917	C=0.083	0.463669	3.14e-05	AFR
rs60688493	rs60286649	chr17:756482	0.849181	0.988423	GLOD4	ENSG00000167699.13	Heart - Left Ventricle	T=0.919	C=0.081	0.463669	3.14e-05	AFR
rs60688493	rs144132065	chr17:756719	0.851834	1	GLOD4	ENSG00000167699.13	Heart - Left Ventricle	-=0.917	G=0.083	0.463669	3.14e-05	AFR
rs4790870	rs7502373	chr17:2055242	0.823709	0.984331	SRR	ENSG00000167720.12	Heart - Left Ventricle	G=0.317	A=0.683	-0.258859	4.53e-07	AFR
rs4790870	rs4480845	chr17:2055315	0.816432	0.976549	SRR	ENSG00000167720.12	Heart - Left Ventricle	T=0.316	C=0.684	-0.264294	2.22e-07	AFR
rs4790870	rs58670360	chr17:2066907	1	1	SRR	ENSG00000167720.12	Heart - Left Ventricle	C=0.283	A=0.717	-0.260767	1.85e-07	AFR
rs4790870	rs2131704	chr17:2067604	0.977865	0.996253	SRR	ENSG00000167720.12	Heart - Left Ventricle	C=0.286	T=0.714	-0.209153	2.02e-05	AFR
rs8068234	rs2070513747	chr17:2142525	1	1	SRR	ENSG00000167720.12	Heart - Left Ventricle	-=0.999	TCTA=0.001	0.27095	2.25e-07	AFR
rs9904177	rs8077399	chr17:4846535	0.86312	0.990274	C17orf107	ENSG00000205710.3	Heart - Left Ventricle	T=0.542	C=0.458	-0.204112	7.01e-06	AFR
rs9904177	rs8077539	chr17:4846641	0.86312	0.990274	C17orf107	ENSG00000205710.3	Heart - Left Ventricle	T=0.542	C=0.458	-0.203057	6.67e-06	AFR
rs9904177	rs58937473	chr17:4852129	1	1	AC012146.7	ENSG00000234327.7	Heart - Left Ventricle	A=0.51	G=0.49	-0.270711	5.81e-05	AFR
rs9904177	rs58937473	chr17:4852129	1	1	CHRNE	ENSG00000108556.7	Heart - Left Ventricle	A=0.51	G=0.49	0.255354	3.52e-05	AFR
rs9904177	rs9893197	chr17:4854303	0.900911	0.987366	AC012146.7	ENSG00000234327.7	Heart - Left Ventricle	T=0.53	C=0.47	-0.276139	4.3e-05	AFR
rs9904177	rs9893197	chr17:4854303	0.900911	0.987366	CHRNE	ENSG00000108556.7	Heart - Left Ventricle	T=0.53	C=0.47	0.254212	4.04e-05	AFR
rs9904177	rs9891959	chr17:4854482	0.812279	0.996624	SPAG7	ENSG00000091640.7	Heart - Left Ventricle	T=0.56	G=0.44	0.111028	3.48e-05	AFR
rs9904177	rs9891959	chr17:4854482	0.812279	0.996624	C17orf107	ENSG00000205710.3	Heart - Left Ventricle	T=0.56	G=0.44	-0.208216	6.29e-06	AFR
rs9904177	rs12602414	chr17:4854949	0.817306	0.996636	SPAG7	ENSG00000091640.7	Heart - Left Ventricle	A=0.558	G=0.442	0.111028	3.48e-05	AFR
rs9904177	rs12602414	chr17:4854949	0.817306	0.996636	C17orf107	ENSG00000205710.3	Heart - Left Ventricle	A=0.558	G=0.442	-0.208216	6.29e-06	AFR
rs9904177	rs12942499	chr17:4855553	0.807279	0.996612	C17orf107	ENSG00000205710.3	Heart - Left Ventricle	C=0.561	T=0.439	-0.208216	6.29e-06	AFR
rs9904177	rs12942499	chr17:4855553	0.807279	0.996612	SPAG7	ENSG00000091640.7	Heart - Left Ventricle	C=0.561	T=0.439	0.111028	3.48e-05	AFR
rs1061032	rs4792267	chr17:8158019	0.84507	1	CTC1	ENSG00000178971.13	Heart - Left Ventricle	G=0.394	A=0.606	0.124181	2.86e-05	AFR
rs1061032	rs4792267	chr17:8158019	0.84507	1	VAMP2	ENSG00000220205.8	Heart - Left Ventricle	G=0.394	A=0.606	0.171953	1.76e-06	AFR
rs1061032	rs61126284	chr17:8158784	0.832603	0.989449	VAMP2	ENSG00000220205.8	Heart - Left Ventricle	G=0.392	T=0.608	0.171953	1.76e-06	AFR
rs1061032	rs61126284	chr17:8158784	0.832603	0.989449	CTC1	ENSG00000178971.13	Heart - Left Ventricle	G=0.392	T=0.608	0.124181	2.86e-05	AFR
rs1061032	rs959303	chr17:8158881	0.826549	1	CTC1	ENSG00000178971.13	Heart - Left Ventricle	C=0.399	T=0.601	0.124181	2.86e-05	AFR
rs1061032	rs959303	chr17:8158881	0.826549	1	VAMP2	ENSG00000220205.8	Heart - Left Ventricle	C=0.399	T=0.601	0.171953	1.76e-06	AFR
rs1061032	rs60132372	chr17:8159265	0.831791	1	CTC1	ENSG00000178971.13	Heart - Left Ventricle	A=0.398	G=0.602	0.124181	2.86e-05	AFR
rs1061032	rs60132372	chr17:8159265	0.831791	1	VAMP2	ENSG00000220205.8	Heart - Left Ventricle	A=0.398	G=0.602	0.171953	1.76e-06	AFR
rs1061032	rs8067606	chr17:8163465	0.808514	1	CTC1	ENSG00000178971.13	Heart - Left Ventricle	A=0.405	G=0.595	0.124181	2.86e-05	AFR
rs1061032	rs8067606	chr17:8163465	0.808514	1	VAMP2	ENSG00000220205.8	Heart - Left Ventricle	A=0.405	G=0.595	0.171953	1.76e-06	AFR
rs1061032	rs11656359	chr17:8165703	0.831791	1	VAMP2	ENSG00000220205.8	Heart - Left Ventricle	T=0.398	C=0.602	0.171953	1.76e-06	AFR
rs1061032	rs11656359	chr17:8165703	0.831791	1	CTC1	ENSG00000178971.13	Heart - Left Ventricle	T=0.398	C=0.602	0.124181	2.86e-05	AFR
rs1061032	rs8531	chr17:8189376	0.810941	0.985827	CTC1	ENSG00000178971.13	Heart - Left Ventricle	T=0.397	G=0.603	-0.148368	1.3e-05	AFR
rs73981908	rs73981908	chr17:17352226	1	1	TOM1L2	ENSG00000175662.17	Heart - Left Ventricle	C=0.913	T=0.087	0.284713	5.34e-07	AFR
rs73981908	rs73981909	chr17:17352864	0.990557	1	TOM1L2	ENSG00000175662.17	Heart - Left Ventricle	C=0.912	G=0.088	0.282436	5.03e-07	AFR
rs4646351	rs17802175	chr17:17539776	0.85934	0.937484	PEMT	ENSG00000133027.17	Heart - Left Ventricle	A=0.162	G=0.838	-0.167118	4.34e-06	AFR
rs4646351	rs58207057	chr17:17542789	0.858186	0.926384	PEMT	ENSG00000133027.17	Heart - Left Ventricle	T=0.159	C=0.841	-0.173305	1.69e-06	AFR
rs4646351	rs57661172	chr17:17556866	0.9403	0.994291	PEMT	ENSG00000133027.17	Heart - Left Ventricle	T=0.166	C=0.834	-0.161469	1.49e-05	AFR
rs4646351	rs4646370	chr17:17557478	0.943868	0.982682	PEMT	ENSG00000133027.17	Heart - Left Ventricle	C=0.156	T=0.844	-0.161469	1.49e-05	AFR
rs4646351	rs58218783	chr17:17562684	0.977594	0.994327	PEMT	ENSG00000133027.17	Heart - Left Ventricle	T=0.161	C=0.839	-0.161469	1.49e-05	AFR
rs4646351	rs897451	chr17:17563677	0.977594	0.994327	PEMT	ENSG00000133027.17	Heart - Left Ventricle	A=0.161	G=0.839	-0.161469	1.49e-05	AFR
rs4646351	rs4646357	chr17:17567405	0.97184	0.98862	PEMT	ENSG00000133027.17	Heart - Left Ventricle	T=0.158	C=0.842	-0.161469	1.49e-05	AFR
rs4646351	rs4244598	chr17:17569299	0.994364	1	PEMT	ENSG00000133027.17	Heart - Left Ventricle	T=0.16	C=0.84	-0.161469	1.49e-05	AFR
rs4646351	rs4646351	chr17:17570829	1	1	PEMT	ENSG00000133027.17	Heart - Left Ventricle	C=0.159	T=0.841	-0.161469	1.49e-05	AFR
rs4646351	rs4646350	chr17:17570840	1	1	PEMT	ENSG00000133027.17	Heart - Left Ventricle	A=0.159	G=0.841	-0.161469	1.49e-05	AFR
rs4646351	rs58441600	chr17:17572253	0.994364	1	PEMT	ENSG00000133027.17	Heart - Left Ventricle	T=0.16	C=0.84	-0.161469	1.49e-05	AFR
rs4646351	rs57365697	chr17:17572707	0.830116	1	PEMT	ENSG00000133027.17	Heart - Left Ventricle	G=0.186	A=0.814	-0.161469	1.49e-05	AFR
rs4646351	rs12948060	chr17:17574070	0.994364	1	PEMT	ENSG00000133027.17	Heart - Left Ventricle	T=0.16	C=0.84	-0.161469	1.49e-05	AFR
rs4646351	rs4646347	chr17:17575564	0.925037	0.994275	PEMT	ENSG00000133027.17	Heart - Left Ventricle	T=0.168	G=0.832	-0.15702	2.5e-05	AFR
rs1007398	rs634059	chr17:28301721	0.858761	0.967908	TMEM199	ENSG00000244045.12	Heart - Left Ventricle	G=0.813	A=0.187	-0.142653	2.55e-05	AFR
rs1007398	rs634059	chr17:28301721	0.858761	0.967908	TMEM97	ENSG00000109084.13	Heart - Left Ventricle	G=0.813	A=0.187	-0.319025	1.22e-13	AFR
rs1007398	rs241776	chr17:28317282	0.943267	0.978881	TMEM97	ENSG00000109084.13	Heart - Left Ventricle	C=0.823	T=0.177	-0.320918	8.42e-14	AFR
rs1007398	rs241776	chr17:28317282	0.943267	0.978881	TMEM199	ENSG00000244045.12	Heart - Left Ventricle	C=0.823	T=0.177	-0.1426	2.56e-05	AFR
rs1007398	rs59648039	chr17:28318965	0.963955	0.99471	TMEM97	ENSG00000109084.13	Heart - Left Ventricle	G=0.178	A=0.822	0.320918	8.42e-14	AFR
rs1007398	rs59648039	chr17:28318965	0.963955	0.99471	TMEM199	ENSG00000244045.12	Heart - Left Ventricle	G=0.178	A=0.822	0.1426	2.56e-05	AFR
rs1007398	rs57186068	chr17:28337780	0.984248	1	TMEM97	ENSG00000109084.13	Heart - Left Ventricle	T=0.172	C=0.828	0.306255	1.71e-12	AFR
rs1007398	rs57186068	chr17:28337780	0.984248	1	TMEM199	ENSG00000244045.12	Heart - Left Ventricle	T=0.172	C=0.828	0.139341	4.32e-05	AFR
rs1007398	rs386509491	chr17:28338622	1	1	TMEM97	ENSG00000109084.13	Heart - Left Ventricle	A=0.174	G=0.826	0.311921	6.42e-13	AFR
rs1007398	rs386509491	chr17:28338622	1	1	TMEM199	ENSG00000244045.12	Heart - Left Ventricle	A=0.174	G=0.826	0.141051	3.5e-05	AFR
rs1007398	rs2227736	chr17:28366210	0.984248	1	TMEM199	ENSG00000244045.12	Heart - Left Ventricle	G=0.172	C=0.828	0.141443	3.22e-05	AFR
rs1007398	rs2227736	chr17:28366210	0.984248	1	TMEM97	ENSG00000109084.13	Heart - Left Ventricle	G=0.172	C=0.828	0.309502	9e-13	AFR
rs1007398	rs2227735	chr17:28366237	0.984248	1	TMEM97	ENSG00000109084.13	Heart - Left Ventricle	C=0.172	T=0.828	0.311921	6.42e-13	AFR
rs1007398	rs2227735	chr17:28366237	0.984248	1	TMEM199	ENSG00000244045.12	Heart - Left Ventricle	C=0.172	T=0.828	0.141051	3.5e-05	AFR
rs726311	rs726311	chr17:36482702	1	1	CTB-75G16.3	ENSG00000275720.1	Heart - Left Ventricle	C=0.97	G=0.03	0.228362	6.97e-05	AFR
rs726311	rs726311	chr17:36482702	1	1	DHRS11	ENSG00000278535.4	Heart - Left Ventricle	C=0.97	G=0.03	-0.276048	2.79e-11	AFR
rs726311	rs726311	chr17:36482702	1	1	GGNBP2	ENSG00000278311.4	Heart - Left Ventricle	C=0.97	G=0.03	0.126502	4.19e-06	AFR
rs726311	rs726311	chr17:36482702	1	1	MYO19	ENSG00000278259.4	Heart - Left Ventricle	C=0.97	G=0.03	-0.255902	6.63e-12	AFR
rs726311	rs2070648372	chr17:36488662	0.925192	0.974199	GGNBP2	ENSG00000278311.4	Heart - Left Ventricle	TCCTA=0.969	-=0.031	0.138502	2.79e-07	AFR
rs726311	rs2070648372	chr17:36488662	0.925192	0.974199	MYO19	ENSG00000278259.4	Heart - Left Ventricle	TCCTA=0.969	-=0.031	-0.269211	1.63e-13	AFR
rs726311	rs2070648372	chr17:36488662	0.925192	0.974199	CTB-75G16.3	ENSG00000275720.1	Heart - Left Ventricle	TCCTA=0.969	-=0.031	0.238358	2.41e-05	AFR
rs726311	rs2070648372	chr17:36488662	0.925192	0.974199	DHRS11	ENSG00000278535.4	Heart - Left Ventricle	TCCTA=0.969	-=0.031	-0.303787	5.92e-14	AFR
rs726311	rs34675748	chr17:36488913	0.974239	1	GGNBP2	ENSG00000278311.4	Heart - Left Ventricle	A=0.97	C=0.03	0.138502	2.79e-07	AFR
rs726311	rs34675748	chr17:36488913	0.974239	1	CTB-75G16.3	ENSG00000275720.1	Heart - Left Ventricle	A=0.97	C=0.03	0.238358	2.41e-05	AFR
rs726311	rs34675748	chr17:36488913	0.974239	1	DHRS11	ENSG00000278535.4	Heart - Left Ventricle	A=0.97	C=0.03	-0.303787	5.92e-14	AFR
rs726311	rs34675748	chr17:36488913	0.974239	1	MYO19	ENSG00000278259.4	Heart - Left Ventricle	A=0.97	C=0.03	-0.269211	1.63e-13	AFR
rs726311	rs35300973	chr17:36493206	0.872112	0.972128	CTB-75G16.3	ENSG00000275720.1	Heart - Left Ventricle	T=0.972	A=0.028	0.24406	1.61e-05	AFR
rs726311	rs35300973	chr17:36493206	0.872112	0.972128	MYO19	ENSG00000278259.4	Heart - Left Ventricle	T=0.972	A=0.028	-0.272345	9.66e-14	AFR
rs726311	rs35300973	chr17:36493206	0.872112	0.972128	DHRS11	ENSG00000278535.4	Heart - Left Ventricle	T=0.972	A=0.028	-0.303963	6.89e-14	AFR
rs726311	rs35300973	chr17:36493206	0.872112	0.972128	GGNBP2	ENSG00000278311.4	Heart - Left Ventricle	T=0.972	A=0.028	0.1376	3.65e-07	AFR
rs726311	rs79931608	chr17:36493207	0.872112	0.972128	MYO19	ENSG00000278259.4	Heart - Left Ventricle	C=0.972	G=0.028	-0.269211	1.63e-13	AFR
rs726311	rs79931608	chr17:36493207	0.872112	0.972128	GGNBP2	ENSG00000278311.4	Heart - Left Ventricle	C=0.972	G=0.028	0.138502	2.79e-07	AFR
rs726311	rs79931608	chr17:36493207	0.872112	0.972128	CTB-75G16.3	ENSG00000275720.1	Heart - Left Ventricle	C=0.972	G=0.028	0.238358	2.41e-05	AFR
rs726311	rs79931608	chr17:36493207	0.872112	0.972128	DHRS11	ENSG00000278535.4	Heart - Left Ventricle	C=0.972	G=0.028	-0.303787	5.92e-14	AFR
rs726311	rs62070708	chr17:36493208	0.872112	0.972128	GGNBP2	ENSG00000278311.4	Heart - Left Ventricle	T=0.972	A=0.028	0.138502	2.79e-07	AFR
rs726311	rs62070708	chr17:36493208	0.872112	0.972128	CTB-75G16.3	ENSG00000275720.1	Heart - Left Ventricle	T=0.972	A=0.028	0.238358	2.41e-05	AFR
rs726311	rs62070708	chr17:36493208	0.872112	0.972128	DHRS11	ENSG00000278535.4	Heart - Left Ventricle	T=0.972	A=0.028	-0.303787	5.92e-14	AFR
rs726311	rs62070708	chr17:36493208	0.872112	0.972128	MYO19	ENSG00000278259.4	Heart - Left Ventricle	T=0.972	A=0.028	-0.269211	1.63e-13	AFR
rs726311	rs12948803	chr17:36497259	0.974239	1	MYO19	ENSG00000278259.4	Heart - Left Ventricle	A=0.97	C=0.03	-0.269211	1.63e-13	AFR
rs726311	rs12948803	chr17:36497259	0.974239	1	CTB-75G16.3	ENSG00000275720.1	Heart - Left Ventricle	A=0.97	C=0.03	0.238358	2.41e-05	AFR
rs726311	rs12948803	chr17:36497259	0.974239	1	GGNBP2	ENSG00000278311.4	Heart - Left Ventricle	A=0.97	C=0.03	0.138502	2.79e-07	AFR
rs726311	rs12948803	chr17:36497259	0.974239	1	DHRS11	ENSG00000278535.4	Heart - Left Ventricle	A=0.97	C=0.03	-0.303787	5.92e-14	AFR
rs726311	rs52822111	chr17:36498436	0.974239	1	MYO19	ENSG00000278259.4	Heart - Left Ventricle	G=0.97	A=0.03	-0.269211	1.63e-13	AFR
rs726311	rs52822111	chr17:36498436	0.974239	1	CTB-75G16.3	ENSG00000275720.1	Heart - Left Ventricle	G=0.97	A=0.03	0.238358	2.41e-05	AFR
rs726311	rs52822111	chr17:36498436	0.974239	1	GGNBP2	ENSG00000278311.4	Heart - Left Ventricle	G=0.97	A=0.03	0.138502	2.79e-07	AFR
rs726311	rs52822111	chr17:36498436	0.974239	1	DHRS11	ENSG00000278535.4	Heart - Left Ventricle	G=0.97	A=0.03	-0.303787	5.92e-14	AFR
rs726311	rs56562186	chr17:36509292	0.974239	1	CTB-75G16.3	ENSG00000275720.1	Heart - Left Ventricle	A=0.97	G=0.03	0.238358	2.41e-05	AFR
rs726311	rs56562186	chr17:36509292	0.974239	1	GGNBP2	ENSG00000278311.4	Heart - Left Ventricle	A=0.97	G=0.03	0.138502	2.79e-07	AFR
rs726311	rs56562186	chr17:36509292	0.974239	1	DHRS11	ENSG00000278535.4	Heart - Left Ventricle	A=0.97	G=0.03	-0.303787	5.92e-14	AFR
rs726311	rs56562186	chr17:36509292	0.974239	1	MYO19	ENSG00000278259.4	Heart - Left Ventricle	A=0.97	G=0.03	-0.269211	1.63e-13	AFR
rs726311	rs7224434	chr17:36521034	0.974239	1	MYO19	ENSG00000278259.4	Heart - Left Ventricle	T=0.97	A=0.03	-0.268423	1.91e-13	AFR
rs726311	rs7224434	chr17:36521034	0.974239	1	DHRS11	ENSG00000278535.4	Heart - Left Ventricle	T=0.97	A=0.03	-0.303618	6e-14	AFR
rs726311	rs7224434	chr17:36521034	0.974239	1	GGNBP2	ENSG00000278311.4	Heart - Left Ventricle	T=0.97	A=0.03	0.137638	3.3e-07	AFR
rs726311	rs7224434	chr17:36521034	0.974239	1	CTB-75G16.3	ENSG00000275720.1	Heart - Left Ventricle	T=0.97	A=0.03	0.229244	4.94e-05	AFR
rs726311	rs35989249	chr17:36528318	0.899534	0.948438	GGNBP2	ENSG00000278311.4	Heart - Left Ventricle	T=0.97	C=0.03	0.138058	3.63e-07	AFR
rs726311	rs35989249	chr17:36528318	0.899534	0.948438	MYO19	ENSG00000278259.4	Heart - Left Ventricle	T=0.97	C=0.03	-0.269962	2e-13	AFR
rs726311	rs35989249	chr17:36528318	0.899534	0.948438	CTB-75G16.3	ENSG00000275720.1	Heart - Left Ventricle	T=0.97	C=0.03	0.231296	4.73e-05	AFR
rs726311	rs35989249	chr17:36528318	0.899534	0.948438	DHRS11	ENSG00000278535.4	Heart - Left Ventricle	T=0.97	C=0.03	-0.312919	1.3e-14	AFR
rs726311	rs3736165	chr17:36544793	0.899534	0.948438	MYO19	ENSG00000278259.4	Heart - Left Ventricle	G=0.97	A=0.03	-0.272864	1.07e-13	AFR
rs726311	rs3736165	chr17:36544793	0.899534	0.948438	GGNBP2	ENSG00000278311.4	Heart - Left Ventricle	G=0.97	A=0.03	0.136126	5.41e-07	AFR
rs726311	rs3736165	chr17:36544793	0.899534	0.948438	DHRS11	ENSG00000278535.4	Heart - Left Ventricle	G=0.97	A=0.03	-0.300773	1.64e-13	AFR
rs726311	rs3736167	chr17:36544998	0.876834	0.948397	MYO19	ENSG00000278259.4	Heart - Left Ventricle	A=0.969	C=0.031	-0.27365	5.45e-14	AFR
rs726311	rs3736167	chr17:36544998	0.876834	0.948397	GGNBP2	ENSG00000278311.4	Heart - Left Ventricle	A=0.969	C=0.031	0.136548	4e-07	AFR
rs726311	rs3736167	chr17:36544998	0.876834	0.948397	CTB-75G16.3	ENSG00000275720.1	Heart - Left Ventricle	A=0.969	C=0.031	0.226689	5.91e-05	AFR
rs726311	rs3736167	chr17:36544998	0.876834	0.948397	DHRS11	ENSG00000278535.4	Heart - Left Ventricle	A=0.969	C=0.031	-0.306073	3.37e-14	AFR
rs726311	.	chr17:36552537	0.825803	0.920673	MYO19	ENSG00000278259.4	Heart - Left Ventricle	ATAA=0.97	-=0.03	-0.269049	1.86e-13	AFR
rs726311	.	chr17:36552537	0.825803	0.920673	DHRS11	ENSG00000278535.4	Heart - Left Ventricle	ATAA=0.97	-=0.03	-0.322649	1.14e-15	AFR
rs726311	.	chr17:36552537	0.825803	0.920673	GGNBP2	ENSG00000278311.4	Heart - Left Ventricle	ATAA=0.97	-=0.03	0.139693	2.28e-07	AFR
rs726311	rs75092949	chr17:36552543	0.825803	0.920673	MYO19	ENSG00000278259.4	Heart - Left Ventricle	A=0.97	C=0.03	-0.269049	1.86e-13	AFR
rs726311	rs75092949	chr17:36552543	0.825803	0.920673	DHRS11	ENSG00000278535.4	Heart - Left Ventricle	A=0.97	C=0.03	-0.322649	1.14e-15	AFR
rs726311	rs75092949	chr17:36552543	0.825803	0.920673	GGNBP2	ENSG00000278311.4	Heart - Left Ventricle	A=0.97	C=0.03	0.139693	2.28e-07	AFR
rs726311	rs78107008	chr17:36552544	0.825803	0.920673	GGNBP2	ENSG00000278311.4	Heart - Left Ventricle	A=0.97	T=0.03	0.139693	2.28e-07	AFR
rs726311	rs78107008	chr17:36552544	0.825803	0.920673	DHRS11	ENSG00000278535.4	Heart - Left Ventricle	A=0.97	T=0.03	-0.322649	1.14e-15	AFR
rs726311	rs78107008	chr17:36552544	0.825803	0.920673	MYO19	ENSG00000278259.4	Heart - Left Ventricle	A=0.97	T=0.03	-0.269049	1.86e-13	AFR
rs726311	rs12951387	chr17:36558142	0.90242	0.974178	GGNBP2	ENSG00000278311.4	Heart - Left Ventricle	G=0.968	A=0.032	0.139693	2.28e-07	AFR
rs726311	rs12951387	chr17:36558142	0.90242	0.974178	DHRS11	ENSG00000278535.4	Heart - Left Ventricle	G=0.968	A=0.032	-0.322649	1.14e-15	AFR
rs726311	rs12951387	chr17:36558142	0.90242	0.974178	MYO19	ENSG00000278259.4	Heart - Left Ventricle	G=0.968	A=0.032	-0.269049	1.86e-13	AFR
rs726311	rs17619353	chr17:36561039	0.90242	0.974178	MYO19	ENSG00000278259.4	Heart - Left Ventricle	T=0.968	C=0.032	-0.269049	1.86e-13	AFR
rs726311	rs17619353	chr17:36561039	0.90242	0.974178	GGNBP2	ENSG00000278311.4	Heart - Left Ventricle	T=0.968	C=0.032	0.139693	2.28e-07	AFR
rs726311	rs17619353	chr17:36561039	0.90242	0.974178	DHRS11	ENSG00000278535.4	Heart - Left Ventricle	T=0.968	C=0.032	-0.322649	1.14e-15	AFR
rs726311	rs59720361	chr17:36573540	0.949102	0.974219	MYO19	ENSG00000278259.4	Heart - Left Ventricle	A=0.97	G=0.03	-0.269049	1.86e-13	AFR
rs726311	rs59720361	chr17:36573540	0.949102	0.974219	GGNBP2	ENSG00000278311.4	Heart - Left Ventricle	A=0.97	G=0.03	0.139693	2.28e-07	AFR
rs726311	rs59720361	chr17:36573540	0.949102	0.974219	DHRS11	ENSG00000278535.4	Heart - Left Ventricle	A=0.97	G=0.03	-0.322649	1.14e-15	AFR
rs14050	rs2934957	chr17:39671819	1	1	PNMT	ENSG00000141744.3	Heart - Left Ventricle	C=0.564	T=0.436	-0.14497	9.05e-05	AFR
rs14050	rs2934957	chr17:39671819	1	1	PGAP3	ENSG00000161395.13	Heart - Left Ventricle	C=0.564	T=0.436	-0.31043	4.79e-23	AFR
rs14050	rs386538426	chr17:39674782	0.816994	0.980101	PNMT	ENSG00000141744.3	Heart - Left Ventricle	A=0.523	G=0.477	-0.15595	2.5e-05	AFR
rs14050	rs386538426	chr17:39674782	0.816994	0.980101	PGAP3	ENSG00000161395.13	Heart - Left Ventricle	A=0.523	G=0.477	-0.323314	3.81e-25	AFR
rs14050	rs1495102	chr17:39675840	0.80645	0.976717	PGAP3	ENSG00000161395.13	Heart - Left Ventricle	T=0.522	C=0.478	-0.323314	3.81e-25	AFR
rs14050	rs1495102	chr17:39675840	0.80645	0.976717	PNMT	ENSG00000141744.3	Heart - Left Ventricle	T=0.522	C=0.478	-0.15595	2.5e-05	AFR
rs14050	rs59076591	chr17:39675850	0.80645	0.976717	PNMT	ENSG00000141744.3	Heart - Left Ventricle	C=0.522	A=0.478	-0.15595	2.5e-05	AFR
rs14050	rs59076591	chr17:39675850	0.80645	0.976717	PGAP3	ENSG00000161395.13	Heart - Left Ventricle	C=0.522	A=0.478	-0.323314	3.81e-25	AFR
rs14050	rs2934953	chr17:39676062	0.805973	0.973468	PNMT	ENSG00000141744.3	Heart - Left Ventricle	T=0.523	A=0.477	-0.15595	2.5e-05	AFR
rs14050	rs2934953	chr17:39676062	0.805973	0.973468	PGAP3	ENSG00000161395.13	Heart - Left Ventricle	T=0.523	A=0.477	-0.323314	3.81e-25	AFR
rs14050	rs2934952	chr17:39676113	0.805973	0.973468	PGAP3	ENSG00000161395.13	Heart - Left Ventricle	G=0.523	A=0.477	-0.323314	3.81e-25	AFR
rs14050	rs2934952	chr17:39676113	0.805973	0.973468	PNMT	ENSG00000141744.3	Heart - Left Ventricle	G=0.523	A=0.477	-0.15595	2.5e-05	AFR
rs2952151	rs59184943	chr17:39672243	1	1	PNMT	ENSG00000141744.3	Heart - Left Ventricle	T=0.464	C=0.536	-0.145412	8.91e-05	AFR
rs2952151	rs59184943	chr17:39672243	1	1	PGAP3	ENSG00000161395.13	Heart - Left Ventricle	T=0.464	C=0.536	-0.306286	2.79e-22	AFR
rs2952151	rs56664387	chr17:39672492	0.996959	1	PNMT	ENSG00000141744.3	Heart - Left Ventricle	A=0.464	G=0.536	-0.149781	5.24e-05	AFR
rs2952151	rs56664387	chr17:39672492	0.996959	1	PGAP3	ENSG00000161395.13	Heart - Left Ventricle	A=0.464	G=0.536	-0.30931	7.97e-23	AFR
rs35142265	rs75905358	chr17:40128610	0.860605	0.931643	MSL1	ENSG00000188895.11	Heart - Left Ventricle	G=0.767	C=0.233	-0.192946	4.18e-08	AFR
rs35142265	rs1989474036	chr17:40167251	0.856839	0.931575	MSL1	ENSG00000188895.11	Heart - Left Ventricle	C=0.767	-=0.233	-0.192946	4.18e-08	AFR
rs12948326	rs6503419	chr17:45072620	0.851704	0.988646	DCAKD	ENSG00000172992.11	Heart - Left Ventricle	T=0.073	C=0.927	0.409419	1.02e-23	AFR
rs12948326	rs6503419	chr17:45072620	0.851704	0.988646	NMT1	ENSG00000136448.11	Heart - Left Ventricle	T=0.073	C=0.927	-0.150398	5.7e-10	AFR
rs12948326	rs6503419	chr17:45072620	0.851704	0.988646	MAPK8IP1P2	ENSG00000263503.1	Heart - Left Ventricle	T=0.073	C=0.927	0.293701	2.55e-05	AFR
rs12948326	rs6503419	chr17:45072620	0.851704	0.988646	RP11-707O23.1	ENSG00000280022.1	Heart - Left Ventricle	T=0.073	C=0.927	0.291883	9.97e-05	AFR
rs12948326	rs6503419	chr17:45072620	0.851704	0.988646	MAPT	ENSG00000186868.15	Heart - Left Ventricle	T=0.073	C=0.927	-0.221399	1.88e-05	AFR
rs12948326	rs6503419	chr17:45072620	0.851704	0.988646	LINC02210	ENSG00000204650.14	Heart - Left Ventricle	T=0.073	C=0.927	0.245649	0.000107296	AFR
rs12948326	rs56837077	chr17:45074032	0.861599	1	NMT1	ENSG00000136448.11	Heart - Left Ventricle	T=0.072	C=0.928	-0.150398	5.7e-10	AFR
rs12948326	rs56837077	chr17:45074032	0.861599	1	DCAKD	ENSG00000172992.11	Heart - Left Ventricle	T=0.072	C=0.928	0.409419	1.02e-23	AFR
rs12948326	rs56837077	chr17:45074032	0.861599	1	RP11-707O23.1	ENSG00000280022.1	Heart - Left Ventricle	T=0.072	C=0.928	0.291883	9.97e-05	AFR
rs12948326	rs56837077	chr17:45074032	0.861599	1	MAPK8IP1P2	ENSG00000263503.1	Heart - Left Ventricle	T=0.072	C=0.928	0.293701	2.55e-05	AFR
rs12948326	rs56837077	chr17:45074032	0.861599	1	MAPT	ENSG00000186868.15	Heart - Left Ventricle	T=0.072	C=0.928	-0.221399	1.88e-05	AFR
rs12948326	rs56837077	chr17:45074032	0.861599	1	LINC02210	ENSG00000204650.14	Heart - Left Ventricle	T=0.072	C=0.928	0.245649	0.000107296	AFR
rs12948326	rs6503420	chr17:45075351	0.851704	0.988646	NMT1	ENSG00000136448.11	Heart - Left Ventricle	C=0.073	G=0.927	-0.150398	5.7e-10	AFR
rs12948326	rs6503420	chr17:45075351	0.851704	0.988646	DCAKD	ENSG00000172992.11	Heart - Left Ventricle	C=0.073	G=0.927	0.409419	1.02e-23	AFR
rs12948326	rs6503420	chr17:45075351	0.851704	0.988646	RP11-707O23.1	ENSG00000280022.1	Heart - Left Ventricle	C=0.073	G=0.927	0.291883	9.97e-05	AFR
rs12948326	rs6503420	chr17:45075351	0.851704	0.988646	MAPK8IP1P2	ENSG00000263503.1	Heart - Left Ventricle	C=0.073	G=0.927	0.293701	2.55e-05	AFR
rs12948326	rs6503420	chr17:45075351	0.851704	0.988646	LINC02210	ENSG00000204650.14	Heart - Left Ventricle	C=0.073	G=0.927	0.245649	0.000107296	AFR
rs12948326	rs6503420	chr17:45075351	0.851704	0.988646	MAPT	ENSG00000186868.15	Heart - Left Ventricle	C=0.073	G=0.927	-0.221399	1.88e-05	AFR
rs12948326	rs58298872	chr17:45075638	0.851704	0.988646	NMT1	ENSG00000136448.11	Heart - Left Ventricle	A=0.073	G=0.927	-0.150398	5.7e-10	AFR
rs12948326	rs58298872	chr17:45075638	0.851704	0.988646	DCAKD	ENSG00000172992.11	Heart - Left Ventricle	A=0.073	G=0.927	0.409419	1.02e-23	AFR
rs12948326	rs58298872	chr17:45075638	0.851704	0.988646	RP11-707O23.1	ENSG00000280022.1	Heart - Left Ventricle	A=0.073	G=0.927	0.291883	9.97e-05	AFR
rs12948326	rs58298872	chr17:45075638	0.851704	0.988646	MAPK8IP1P2	ENSG00000263503.1	Heart - Left Ventricle	A=0.073	G=0.927	0.293701	2.55e-05	AFR
rs12948326	rs58298872	chr17:45075638	0.851704	0.988646	LINC02210	ENSG00000204650.14	Heart - Left Ventricle	A=0.073	G=0.927	0.245649	0.000107296	AFR
rs12948326	rs58298872	chr17:45075638	0.851704	0.988646	MAPT	ENSG00000186868.15	Heart - Left Ventricle	A=0.073	G=0.927	-0.221399	1.88e-05	AFR
rs12948326	rs7213273	chr17:45078546	0.851704	0.988646	DCAKD	ENSG00000172992.11	Heart - Left Ventricle	G=0.073	A=0.927	0.419073	3.27e-25	AFR
rs12948326	rs7213273	chr17:45078546	0.851704	0.988646	LRRC37A4P	ENSG00000214425.7	Heart - Left Ventricle	G=0.073	A=0.927	-0.259129	0.000112749	AFR
rs12948326	rs7213273	chr17:45078546	0.851704	0.988646	NMT1	ENSG00000136448.11	Heart - Left Ventricle	G=0.073	A=0.927	-0.171841	6.69e-13	AFR
rs12948326	rs7213273	chr17:45078546	0.851704	0.988646	MAPK8IP1P2	ENSG00000263503.1	Heart - Left Ventricle	G=0.073	A=0.927	0.330115	1.83e-06	AFR
rs12948326	rs7213273	chr17:45078546	0.851704	0.988646	DND1P1	ENSG00000264070.1	Heart - Left Ventricle	G=0.073	A=0.927	0.316262	6.94e-05	AFR
rs12948326	rs7213273	chr17:45078546	0.851704	0.988646	RP11-707O23.1	ENSG00000280022.1	Heart - Left Ventricle	G=0.073	A=0.927	0.302909	4.91e-05	AFR
rs12948326	rs7213273	chr17:45078546	0.851704	0.988646	MAPT	ENSG00000186868.15	Heart - Left Ventricle	G=0.073	A=0.927	-0.202711	8.66e-05	AFR
rs12948326	rs7213273	chr17:45078546	0.851704	0.988646	LINC02210	ENSG00000204650.14	Heart - Left Ventricle	G=0.073	A=0.927	0.252111	6.46e-05	AFR
rs12948326	rs74253611	chr17:45083985	0.861599	1	DCAKD	ENSG00000172992.11	Heart - Left Ventricle	C=0.072	T=0.928	0.409419	1.02e-23	AFR
rs12948326	rs74253611	chr17:45083985	0.861599	1	NMT1	ENSG00000136448.11	Heart - Left Ventricle	C=0.072	T=0.928	-0.150398	5.7e-10	AFR
rs12948326	rs74253611	chr17:45083985	0.861599	1	MAPK8IP1P2	ENSG00000263503.1	Heart - Left Ventricle	C=0.072	T=0.928	0.293701	2.55e-05	AFR
rs12948326	rs74253611	chr17:45083985	0.861599	1	RP11-707O23.1	ENSG00000280022.1	Heart - Left Ventricle	C=0.072	T=0.928	0.291883	9.97e-05	AFR
rs12948326	rs74253611	chr17:45083985	0.861599	1	LINC02210	ENSG00000204650.14	Heart - Left Ventricle	C=0.072	T=0.928	0.245649	0.000107296	AFR
rs12948326	rs74253611	chr17:45083985	0.861599	1	MAPT	ENSG00000186868.15	Heart - Left Ventricle	C=0.072	T=0.928	-0.221399	1.88e-05	AFR
rs12948326	rs6416904	chr17:45086388	0.861599	1	NMT1	ENSG00000136448.11	Heart - Left Ventricle	A=0.072	G=0.928	-0.171841	6.69e-13	AFR
rs12948326	rs6416904	chr17:45086388	0.861599	1	LRRC37A4P	ENSG00000214425.7	Heart - Left Ventricle	A=0.072	G=0.928	-0.259129	0.000112749	AFR
rs12948326	rs6416904	chr17:45086388	0.861599	1	DCAKD	ENSG00000172992.11	Heart - Left Ventricle	A=0.072	G=0.928	0.419073	3.27e-25	AFR
rs12948326	rs6416904	chr17:45086388	0.861599	1	DND1P1	ENSG00000264070.1	Heart - Left Ventricle	A=0.072	G=0.928	0.316262	6.94e-05	AFR
rs12948326	rs6416904	chr17:45086388	0.861599	1	MAPK8IP1P2	ENSG00000263503.1	Heart - Left Ventricle	A=0.072	G=0.928	0.330115	1.83e-06	AFR
rs12948326	rs6416904	chr17:45086388	0.861599	1	RP11-707O23.1	ENSG00000280022.1	Heart - Left Ventricle	A=0.072	G=0.928	0.302909	4.91e-05	AFR
rs12948326	rs6416904	chr17:45086388	0.861599	1	LINC02210	ENSG00000204650.14	Heart - Left Ventricle	A=0.072	G=0.928	0.252111	6.46e-05	AFR
rs12948326	rs6416904	chr17:45086388	0.861599	1	MAPT	ENSG00000186868.15	Heart - Left Ventricle	A=0.072	G=0.928	-0.202711	8.66e-05	AFR
rs12948326	rs7502512	chr17:45089082	0.861599	1	NMT1	ENSG00000136448.11	Heart - Left Ventricle	G=0.072	T=0.928	-0.171841	6.69e-13	AFR
rs12948326	rs7502512	chr17:45089082	0.861599	1	LRRC37A4P	ENSG00000214425.7	Heart - Left Ventricle	G=0.072	T=0.928	-0.259129	0.000112749	AFR
rs12948326	rs7502512	chr17:45089082	0.861599	1	DCAKD	ENSG00000172992.11	Heart - Left Ventricle	G=0.072	T=0.928	0.419073	3.27e-25	AFR
rs12948326	rs7502512	chr17:45089082	0.861599	1	RP11-707O23.1	ENSG00000280022.1	Heart - Left Ventricle	G=0.072	T=0.928	0.302909	4.91e-05	AFR
rs12948326	rs7502512	chr17:45089082	0.861599	1	DND1P1	ENSG00000264070.1	Heart - Left Ventricle	G=0.072	T=0.928	0.316262	6.94e-05	AFR
rs12948326	rs7502512	chr17:45089082	0.861599	1	MAPK8IP1P2	ENSG00000263503.1	Heart - Left Ventricle	G=0.072	T=0.928	0.330115	1.83e-06	AFR
rs12948326	rs7502512	chr17:45089082	0.861599	1	LINC02210	ENSG00000204650.14	Heart - Left Ventricle	G=0.072	T=0.928	0.252111	6.46e-05	AFR
rs12948326	rs7502512	chr17:45089082	0.861599	1	MAPT	ENSG00000186868.15	Heart - Left Ventricle	G=0.072	T=0.928	-0.202711	8.66e-05	AFR
rs12948326	rs58775069	chr17:45100583	0.861599	1	LRRC37A4P	ENSG00000214425.7	Heart - Left Ventricle	T=0.072	C=0.928	-0.264036	8.72e-05	AFR
rs12948326	rs58775069	chr17:45100583	0.861599	1	DND1P1	ENSG00000264070.1	Heart - Left Ventricle	T=0.072	C=0.928	0.321021	5.65e-05	AFR
rs12948326	rs58775069	chr17:45100583	0.861599	1	NMT1	ENSG00000136448.11	Heart - Left Ventricle	T=0.072	C=0.928	-0.174468	3.33e-13	AFR
rs12948326	rs58775069	chr17:45100583	0.861599	1	DCAKD	ENSG00000172992.11	Heart - Left Ventricle	T=0.072	C=0.928	0.419789	3.94e-25	AFR
rs12948326	rs58775069	chr17:45100583	0.861599	1	MAPK8IP1P2	ENSG00000263503.1	Heart - Left Ventricle	T=0.072	C=0.928	0.333912	1.49e-06	AFR
rs12948326	rs58775069	chr17:45100583	0.861599	1	LINC02210	ENSG00000204650.14	Heart - Left Ventricle	T=0.072	C=0.928	0.258642	4.34e-05	AFR
rs12948326	rs58775069	chr17:45100583	0.861599	1	MAPT	ENSG00000186868.15	Heart - Left Ventricle	T=0.072	C=0.928	-0.202465	9.32e-05	AFR
rs12948326	rs58775069	chr17:45100583	0.861599	1	RP11-707O23.1	ENSG00000280022.1	Heart - Left Ventricle	T=0.072	C=0.928	0.311705	3.08e-05	AFR
rs12948326	rs3194344	chr17:45105740	0.861599	1	NMT1	ENSG00000136448.11	Heart - Left Ventricle	G=0.928	A=0.072	0.174468	3.33e-13	AFR
rs12948326	rs3194344	chr17:45105740	0.861599	1	LRRC37A4P	ENSG00000214425.7	Heart - Left Ventricle	G=0.928	A=0.072	0.264036	8.72e-05	AFR
rs12948326	rs3194344	chr17:45105740	0.861599	1	DCAKD	ENSG00000172992.11	Heart - Left Ventricle	G=0.928	A=0.072	-0.419789	3.94e-25	AFR
rs12948326	rs3194344	chr17:45105740	0.861599	1	RP11-707O23.1	ENSG00000280022.1	Heart - Left Ventricle	G=0.928	A=0.072	-0.311705	3.08e-05	AFR
rs12948326	rs3194344	chr17:45105740	0.861599	1	DND1P1	ENSG00000264070.1	Heart - Left Ventricle	G=0.928	A=0.072	-0.321021	5.65e-05	AFR
rs12948326	rs3194344	chr17:45105740	0.861599	1	MAPK8IP1P2	ENSG00000263503.1	Heart - Left Ventricle	G=0.928	A=0.072	-0.333912	1.49e-06	AFR
rs12948326	rs3194344	chr17:45105740	0.861599	1	LINC02210	ENSG00000204650.14	Heart - Left Ventricle	G=0.928	A=0.072	-0.258642	4.34e-05	AFR
rs12948326	rs3194344	chr17:45105740	0.861599	1	MAPT	ENSG00000186868.15	Heart - Left Ventricle	G=0.928	A=0.072	0.202465	9.32e-05	AFR
rs12948326	rs12948326	chr17:45110749	1	1	NMT1	ENSG00000136448.11	Heart - Left Ventricle	T=0.917	G=0.083	0.166012	3.66e-12	AFR
rs12948326	rs12948326	chr17:45110749	1	1	DND1P1	ENSG00000264070.1	Heart - Left Ventricle	T=0.917	G=0.083	-0.308716	9.79e-05	AFR
rs12948326	rs12948326	chr17:45110749	1	1	DCAKD	ENSG00000172992.11	Heart - Left Ventricle	T=0.917	G=0.083	-0.385309	3.7e-21	AFR
rs12948326	rs12948326	chr17:45110749	1	1	LRRC37A4P	ENSG00000214425.7	Heart - Left Ventricle	T=0.917	G=0.083	0.266764	6.52e-05	AFR
rs12948326	rs12948326	chr17:45110749	1	1	RP11-707O23.1	ENSG00000280022.1	Heart - Left Ventricle	T=0.917	G=0.083	-0.281073	0.000160324	AFR
rs12948326	rs12948326	chr17:45110749	1	1	MAPK8IP1P2	ENSG00000263503.1	Heart - Left Ventricle	T=0.917	G=0.083	-0.336814	1e-06	AFR
rs12948326	rs12948326	chr17:45110749	1	1	LINC02210	ENSG00000204650.14	Heart - Left Ventricle	T=0.917	G=0.083	-0.267444	2.03e-05	AFR
rs72832859	rs72832859	chr17:45111523	1	1	ACBD4	ENSG00000181513.14	Heart - Left Ventricle	C=0.989	G=0.011	-0.111992	2.64e-05	AFR
rs72832859	rs72832859	chr17:45111523	1	1	PLCD3	ENSG00000161714.11	Heart - Left Ventricle	C=0.989	G=0.011	0.177227	6.76e-06	AFR
rs71373536	rs71373536	chr17:45144441	1	1	DCAKD	ENSG00000172992.11	Heart - Left Ventricle	G=0.952	A=0.048	-0.24077	4.9e-07	AFR
rs71373536	rs71373536	chr17:45144441	1	1	NMT1	ENSG00000136448.11	Heart - Left Ventricle	G=0.952	A=0.048	0.116632	1.94e-05	AFR
rs71373536	rs12051846	chr17:45149520	0.983592	1	NMT1	ENSG00000136448.11	Heart - Left Ventricle	A=0.952	G=0.048	0.116632	1.94e-05	AFR
rs71373536	rs12051846	chr17:45149520	0.983592	1	DCAKD	ENSG00000172992.11	Heart - Left Ventricle	A=0.952	G=0.048	-0.24077	4.9e-07	AFR
rs71373536	rs3744413	chr17:45149847	0.983592	1	DCAKD	ENSG00000172992.11	Heart - Left Ventricle	T=0.952	C=0.048	-0.24077	4.9e-07	AFR
rs71373536	rs3744413	chr17:45149847	0.983592	1	NMT1	ENSG00000136448.11	Heart - Left Ventricle	T=0.952	C=0.048	0.116632	1.94e-05	AFR
rs71373536	rs12936466	chr17:45154624	0.858735	0.934263	NMT1	ENSG00000136448.11	Heart - Left Ventricle	T=0.951	G=0.049	0.116632	1.94e-05	AFR
rs71373536	rs12936466	chr17:45154624	0.858735	0.934263	DCAKD	ENSG00000172992.11	Heart - Left Ventricle	T=0.951	G=0.049	-0.24077	4.9e-07	AFR
rs9972936	rs56609209	chr17:45273299	0.937393	0.972602	LRRC37A4P	ENSG00000214425.7	Heart - Left Ventricle	A=0.505	G=0.495	-0.239906	0.000118683	AFR
rs9972936	rs56609209	chr17:45273299	0.937393	0.972602	MAPK8IP1P2	ENSG00000263503.1	Heart - Left Ventricle	A=0.505	G=0.495	0.273111	2.29e-05	AFR
rs9972936	rs56609209	chr17:45273299	0.937393	0.972602	KANSL1-AS1	ENSG00000214401.4	Heart - Left Ventricle	A=0.505	G=0.495	0.269982	4.13e-05	AFR
rs9972936	rs56609209	chr17:45273299	0.937393	0.972602	LINC02210	ENSG00000204650.14	Heart - Left Ventricle	A=0.505	G=0.495	0.264458	5.94e-06	AFR
rs9972936	rs56609209	chr17:45273299	0.937393	0.972602	RP11-259G18.3	ENSG00000262539.1	Heart - Left Ventricle	A=0.505	G=0.495	0.264089	7.02e-05	AFR
rs9972936	rs17846861	chr17:45273760	0.937393	0.972602	LRRC37A4P	ENSG00000214425.7	Heart - Left Ventricle	G=0.505	C=0.495	-0.239906	0.000118683	AFR
rs9972936	rs17846861	chr17:45273760	0.937393	0.972602	MAPK8IP1P2	ENSG00000263503.1	Heart - Left Ventricle	G=0.505	C=0.495	0.273111	2.29e-05	AFR
rs9972936	rs17846861	chr17:45273760	0.937393	0.972602	LINC02210	ENSG00000204650.14	Heart - Left Ventricle	G=0.505	C=0.495	0.264458	5.94e-06	AFR
rs9972936	rs17846861	chr17:45273760	0.937393	0.972602	KANSL1-AS1	ENSG00000214401.4	Heart - Left Ventricle	G=0.505	C=0.495	0.269982	4.13e-05	AFR
rs9972936	rs17846861	chr17:45273760	0.937393	0.972602	RP11-259G18.3	ENSG00000262539.1	Heart - Left Ventricle	G=0.505	C=0.495	0.264089	7.02e-05	AFR
rs9972936	rs17685415	chr17:45276310	1	1	LRRC37A4P	ENSG00000214425.7	Heart - Left Ventricle	G=0.502	A=0.498	-0.236703	0.000152489	AFR
rs9972936	rs17685415	chr17:45276310	1	1	MAPK8IP1P2	ENSG00000263503.1	Heart - Left Ventricle	G=0.502	A=0.498	0.27054	2.88e-05	AFR
rs9972936	rs17685415	chr17:45276310	1	1	LINC02210	ENSG00000204650.14	Heart - Left Ventricle	G=0.502	A=0.498	0.264136	6.43e-06	AFR
rs9972936	rs17685415	chr17:45276310	1	1	KANSL1-AS1	ENSG00000214401.4	Heart - Left Ventricle	G=0.502	A=0.498	0.270343	4.21e-05	AFR
rs9972936	rs17685415	chr17:45276310	1	1	RP11-259G18.3	ENSG00000262539.1	Heart - Left Ventricle	G=0.502	A=0.498	0.259918	9.55e-05	AFR
rs9972936	rs17685514	chr17:45282690	0.941004	0.996884	LRRC37A4P	ENSG00000214425.7	Heart - Left Ventricle	G=0.516	A=0.484	-0.243394	9.67e-05	AFR
rs9972936	rs17685514	chr17:45282690	0.941004	0.996884	MAPK8IP1P2	ENSG00000263503.1	Heart - Left Ventricle	G=0.516	A=0.484	0.281143	1.33e-05	AFR
rs9972936	rs17685514	chr17:45282690	0.941004	0.996884	LINC02210	ENSG00000204650.14	Heart - Left Ventricle	G=0.516	A=0.484	0.272343	3.17e-06	AFR
rs9972936	rs17685514	chr17:45282690	0.941004	0.996884	RP11-259G18.3	ENSG00000262539.1	Heart - Left Ventricle	G=0.516	A=0.484	0.271742	4.38e-05	AFR
rs9972936	rs17685514	chr17:45282690	0.941004	0.996884	KANSL1-AS1	ENSG00000214401.4	Heart - Left Ventricle	G=0.516	A=0.484	0.275545	2.92e-05	AFR
rs9972936	rs34954556	chr17:45284124	0.952317	0.990768	LRRC37A4P	ENSG00000214425.7	Heart - Left Ventricle	G=0.51	A=0.49	-0.243423	9.76e-05	AFR
rs9972936	rs34954556	chr17:45284124	0.952317	0.990768	MAPK8IP1P2	ENSG00000263503.1	Heart - Left Ventricle	G=0.51	A=0.49	0.283636	1.13e-05	AFR
rs9972936	rs34954556	chr17:45284124	0.952317	0.990768	LINC02210	ENSG00000204650.14	Heart - Left Ventricle	G=0.51	A=0.49	0.278197	1.94e-06	AFR
rs9972936	rs34954556	chr17:45284124	0.952317	0.990768	KANSL1-AS1	ENSG00000214401.4	Heart - Left Ventricle	G=0.51	A=0.49	0.276815	2.72e-05	AFR
rs9972936	rs34954556	chr17:45284124	0.952317	0.990768	RP11-259G18.3	ENSG00000262539.1	Heart - Left Ventricle	G=0.51	A=0.49	0.266508	6.27e-05	AFR
rs9972936	rs17846857	chr17:45284522	0.935131	0.993769	LRRC37A4P	ENSG00000214425.7	Heart - Left Ventricle	C=0.516	A=0.484	-0.243211	9.98e-05	AFR
rs9972936	rs17846857	chr17:45284522	0.935131	0.993769	LINC02210	ENSG00000204650.14	Heart - Left Ventricle	C=0.516	A=0.484	0.280119	1.66e-06	AFR
rs9972936	rs17846857	chr17:45284522	0.935131	0.993769	MAPK8IP1P2	ENSG00000263503.1	Heart - Left Ventricle	C=0.516	A=0.484	0.284426	1.08e-05	AFR
rs9972936	rs17846857	chr17:45284522	0.935131	0.993769	KANSL1-AS1	ENSG00000214401.4	Heart - Left Ventricle	C=0.516	A=0.484	0.27149	3.94e-05	AFR
rs9972936	rs17846857	chr17:45284522	0.935131	0.993769	RP11-259G18.3	ENSG00000262539.1	Heart - Left Ventricle	C=0.516	A=0.484	0.271221	4.64e-05	AFR
rs9895436	rs9895436	chr17:45380520	1	1	ARHGAP27	ENSG00000159314.11	Heart - Left Ventricle	G=0.32	A=0.68	0.137928	5.43e-05	AFR
rs9895436	rs9895436	chr17:45380520	1	1	LRRC37A4P	ENSG00000214425.7	Heart - Left Ventricle	G=0.32	A=0.68	0.303177	6.87e-07	AFR
rs9895436	rs9895436	chr17:45380520	1	1	MAPT	ENSG00000186868.15	Heart - Left Ventricle	G=0.32	A=0.68	0.184295	9.97e-05	AFR
rs9895436	rs9895436	chr17:45380520	1	1	LINC02210	ENSG00000204650.14	Heart - Left Ventricle	G=0.32	A=0.68	-0.246417	1.98e-05	AFR
rs1971631	rs117414052	chr17:45434952	0.811676	1	PLEKHM1	ENSG00000225190.10	Heart - Left Ventricle	G=0.98	A=0.02	0.179918	5.63e-06	AFR
rs1971631	rs117414052	chr17:45434952	0.811676	1	LRRC37A4P	ENSG00000214425.7	Heart - Left Ventricle	G=0.98	A=0.02	-1.08663	1.64e-47	AFR
rs1971631	rs117414052	chr17:45434952	0.811676	1	RP11-707O23.1	ENSG00000280022.1	Heart - Left Ventricle	G=0.98	A=0.02	0.889277	1.14e-22	AFR
rs1971631	rs117414052	chr17:45434952	0.811676	1	MAPK8IP1P2	ENSG00000263503.1	Heart - Left Ventricle	G=0.98	A=0.02	1.06398	8.95e-41	AFR
rs1971631	rs117414052	chr17:45434952	0.811676	1	DND1P1	ENSG00000264070.1	Heart - Left Ventricle	G=0.98	A=0.02	1.16866	7.01e-37	AFR
rs1971631	rs117414052	chr17:45434952	0.811676	1	LINC02210	ENSG00000204650.14	Heart - Left Ventricle	G=0.98	A=0.02	1.06138	1e-52	AFR
rs1971631	rs117414052	chr17:45434952	0.811676	1	KANSL1-AS1	ENSG00000214401.4	Heart - Left Ventricle	G=0.98	A=0.02	1.10315	1.52e-42	AFR
rs1971631	rs117414052	chr17:45434952	0.811676	1	MAPT	ENSG00000186868.15	Heart - Left Ventricle	G=0.98	A=0.02	-0.430552	4.4e-11	AFR
rs1971631	rs117414052	chr17:45434952	0.811676	1	RP11-259G18.3	ENSG00000262539.1	Heart - Left Ventricle	G=0.98	A=0.02	1.0807	1.6e-39	AFR
rs1971631	rs117414052	chr17:45434952	0.811676	1	RP11-259G18.1	ENSG00000261575.2	Heart - Left Ventricle	G=0.98	A=0.02	0.516128	8.93e-09	AFR
rs1971631	rs117414052	chr17:45434952	0.811676	1	LRRC37A	ENSG00000176681.14	Heart - Left Ventricle	G=0.98	A=0.02	0.489817	5.49e-08	AFR
rs1971631	rs150922612	chr17:45447160	0.811676	1	PLEKHM1	ENSG00000225190.10	Heart - Left Ventricle	C=0.98	T=0.02	0.179918	5.63e-06	AFR
rs1971631	rs150922612	chr17:45447160	0.811676	1	LRRC37A4P	ENSG00000214425.7	Heart - Left Ventricle	C=0.98	T=0.02	-1.08663	1.64e-47	AFR
rs1971631	rs150922612	chr17:45447160	0.811676	1	MAPK8IP1P2	ENSG00000263503.1	Heart - Left Ventricle	C=0.98	T=0.02	1.06398	8.95e-41	AFR
rs1971631	rs150922612	chr17:45447160	0.811676	1	RP11-707O23.1	ENSG00000280022.1	Heart - Left Ventricle	C=0.98	T=0.02	0.889277	1.14e-22	AFR
rs1971631	rs150922612	chr17:45447160	0.811676	1	DND1P1	ENSG00000264070.1	Heart - Left Ventricle	C=0.98	T=0.02	1.16866	7.01e-37	AFR
rs1971631	rs150922612	chr17:45447160	0.811676	1	LINC02210	ENSG00000204650.14	Heart - Left Ventricle	C=0.98	T=0.02	1.06138	1e-52	AFR
rs1971631	rs150922612	chr17:45447160	0.811676	1	MAPT	ENSG00000186868.15	Heart - Left Ventricle	C=0.98	T=0.02	-0.430552	4.4e-11	AFR
rs1971631	rs150922612	chr17:45447160	0.811676	1	KANSL1-AS1	ENSG00000214401.4	Heart - Left Ventricle	C=0.98	T=0.02	1.10315	1.52e-42	AFR
rs1971631	rs150922612	chr17:45447160	0.811676	1	RP11-259G18.3	ENSG00000262539.1	Heart - Left Ventricle	C=0.98	T=0.02	1.0807	1.6e-39	AFR
rs1971631	rs150922612	chr17:45447160	0.811676	1	RP11-259G18.1	ENSG00000261575.2	Heart - Left Ventricle	C=0.98	T=0.02	0.516128	8.93e-09	AFR
rs1971631	rs150922612	chr17:45447160	0.811676	1	LRRC37A	ENSG00000176681.14	Heart - Left Ventricle	C=0.98	T=0.02	0.489817	5.49e-08	AFR
rs1971631	rs2684525	chr17:45462071	1	1	PLEKHM1	ENSG00000225190.10	Heart - Left Ventricle	C=0.983	G=0.017	0.179918	5.63e-06	AFR
rs1971631	rs2684525	chr17:45462071	1	1	DND1P1	ENSG00000264070.1	Heart - Left Ventricle	C=0.983	G=0.017	1.16866	7.01e-37	AFR
rs1971631	rs2684525	chr17:45462071	1	1	LRRC37A4P	ENSG00000214425.7	Heart - Left Ventricle	C=0.983	G=0.017	-1.08663	1.64e-47	AFR
rs1971631	rs2684525	chr17:45462071	1	1	RP11-707O23.1	ENSG00000280022.1	Heart - Left Ventricle	C=0.983	G=0.017	0.889277	1.14e-22	AFR
rs1971631	rs2684525	chr17:45462071	1	1	MAPK8IP1P2	ENSG00000263503.1	Heart - Left Ventricle	C=0.983	G=0.017	1.06398	8.95e-41	AFR
rs1971631	rs2684525	chr17:45462071	1	1	MAPT	ENSG00000186868.15	Heart - Left Ventricle	C=0.983	G=0.017	-0.430552	4.4e-11	AFR
rs1971631	rs2684525	chr17:45462071	1	1	KANSL1-AS1	ENSG00000214401.4	Heart - Left Ventricle	C=0.983	G=0.017	1.10315	1.52e-42	AFR
rs1971631	rs2684525	chr17:45462071	1	1	LINC02210	ENSG00000204650.14	Heart - Left Ventricle	C=0.983	G=0.017	1.06138	1e-52	AFR
rs1971631	rs2684525	chr17:45462071	1	1	RP11-259G18.1	ENSG00000261575.2	Heart - Left Ventricle	C=0.983	G=0.017	0.516128	8.93e-09	AFR
rs1971631	rs2684525	chr17:45462071	1	1	RP11-259G18.3	ENSG00000262539.1	Heart - Left Ventricle	C=0.983	G=0.017	1.0807	1.6e-39	AFR
rs1971631	rs2684525	chr17:45462071	1	1	LRRC37A	ENSG00000176681.14	Heart - Left Ventricle	C=0.983	G=0.017	0.489817	5.49e-08	AFR
rs242557	rs242557	chr17:45942346	1	1	LRRC37A4P	ENSG00000214425.7	Heart - Left Ventricle	G=0.683	A=0.317	0.36655	4.62e-09	AFR
rs242557	rs242557	chr17:45942346	1	1	DND1P1	ENSG00000264070.1	Heart - Left Ventricle	G=0.683	A=0.317	-0.452967	9.11e-10	AFR
rs242557	rs242557	chr17:45942346	1	1	RP11-707O23.1	ENSG00000280022.1	Heart - Left Ventricle	G=0.683	A=0.317	-0.334281	1.96e-06	AFR
rs242557	rs242557	chr17:45942346	1	1	MAPK8IP1P2	ENSG00000263503.1	Heart - Left Ventricle	G=0.683	A=0.317	-0.427626	3.11e-11	AFR
rs242557	rs242557	chr17:45942346	1	1	LINC02210	ENSG00000204650.14	Heart - Left Ventricle	G=0.683	A=0.317	-0.420447	4.35e-13	AFR
rs242557	rs242557	chr17:45942346	1	1	MAPT	ENSG00000186868.15	Heart - Left Ventricle	G=0.683	A=0.317	0.724746	2.99e-80	AFR
rs242557	rs242557	chr17:45942346	1	1	KANSL1-AS1	ENSG00000214401.4	Heart - Left Ventricle	G=0.683	A=0.317	-0.517962	1.15e-15	AFR
rs242557	rs242557	chr17:45942346	1	1	RP11-259G18.3	ENSG00000262539.1	Heart - Left Ventricle	G=0.683	A=0.317	-0.48035	2.71e-13	AFR
rs242557	rs242557	chr17:45942346	1	1	RP11-259G18.1	ENSG00000261575.2	Heart - Left Ventricle	G=0.683	A=0.317	-0.277489	3.01e-05	AFR
rs242557	rs242557	chr17:45942346	1	1	KANSL1	ENSG00000120071.13	Heart - Left Ventricle	G=0.683	A=0.317	-0.320681	1.6e-11	AFR
rs242557	rs242557	chr17:45942346	1	1	LRRC37A2	ENSG00000238083.7	Heart - Left Ventricle	G=0.683	A=0.317	-0.366756	1.82e-09	AFR
rs242557	rs242557	chr17:45942346	1	1	NSFP1	ENSG00000260075.1	Heart - Left Ventricle	G=0.683	A=0.317	0.284763	1.45e-05	AFR
rs242557	rs242557	chr17:45942346	1	1	NSF	ENSG00000073969.18	Heart - Left Ventricle	G=0.683	A=0.317	0.137311	1.08e-05	AFR
rs242557	rs242557	chr17:45942346	1	1	ARL17A	ENSG00000185829.17	Heart - Left Ventricle	G=0.683	A=0.317	-0.431422	3.9e-10	AFR
rs11657850	rs11657850	chr17:58822649	1	1	PPM1E	ENSG00000175175.5	Heart - Left Ventricle	G=0.997	A=0.003	0.367871	1.54e-05	AFR
rs2909207	rs8072180	chr17:68437040	0.914019	0.987743	PRKAR1A	ENSG00000108946.14	Heart - Left Ventricle	A=0.155	G=0.845	-0.119918	9.2e-06	AFR
rs2909207	rs8072338	chr17:68437158	0.964108	0.987841	PRKAR1A	ENSG00000108946.14	Heart - Left Ventricle	A=0.148	T=0.852	-0.130248	2.62e-06	AFR
rs2909207	rs386577048	chr17:68443464	1	1	PRKAR1A	ENSG00000108946.14	Heart - Left Ventricle	T=0.146	C=0.854	-0.117592	1.86e-05	AFR
rs11653260	rs2084770352	chr17:68465082	0.84158	0.954706	PRKAR1A	ENSG00000108946.14	Heart - Left Ventricle	G=0.877	-=0.123	-0.139414	2.92e-07	AFR
rs11653260	rs7209319	chr17:68465894	0.863597	0.977294	PRKAR1A	ENSG00000108946.14	Heart - Left Ventricle	A=0.875	G=0.125	-0.145249	1.43e-08	AFR
rs11653260	rs62085938	chr17:68468183	0.992528	1	PRKAR1A	ENSG00000108946.14	Heart - Left Ventricle	A=0.886	G=0.114	-0.182394	2.62e-10	AFR
rs11653260	rs59768574	chr17:68468542	1	1	PRKAR1A	ENSG00000108946.14	Heart - Left Ventricle	A=0.886	G=0.114	-0.182394	2.62e-10	AFR
rs11653260	rs962087237	chr17:68469198	0.970312	0.985044	PRKAR1A	ENSG00000108946.14	Heart - Left Ventricle	CTGT=0.886	-=0.114	-0.182394	2.62e-10	AFR
rs11653260	rs60762675	chr17:68473049	0.838262	0.974907	PRKAR1A	ENSG00000108946.14	Heart - Left Ventricle	C=0.898	T=0.102	-0.175045	1.26e-08	AFR
rs7210574	rs28578956	chr17:75794893	0.823365	0.916785	FBF1	ENSG00000188878.19	Heart - Left Ventricle	G=0.962	A=0.038	-0.129075	3.17e-05	AFR
rs7210574	rs11652539	chr17:75801694	0.823365	0.916785	FBF1	ENSG00000188878.19	Heart - Left Ventricle	C=0.962	A=0.038	-0.129075	3.17e-05	AFR
rs7210574	rs11652261	chr17:75801696	0.823365	0.916785	FBF1	ENSG00000188878.19	Heart - Left Ventricle	G=0.962	C=0.038	-0.129075	3.17e-05	AFR
rs7210574	rs58262563	chr17:75805073	0.959624	0.979604	FBF1	ENSG00000188878.19	Heart - Left Ventricle	T=0.039	C=0.961	0.129033	2.67e-05	AFR
rs7210574	rs878371	chr17:75820763	0.886912	0.97954	FBF1	ENSG00000188878.19	Heart - Left Ventricle	G=0.958	A=0.042	-0.124643	4.89e-05	AFR
rs7210574	.	chr17:75826516	0.960748	1	FBF1	ENSG00000188878.19	Heart - Left Ventricle	-=0.04	C=0.96	0.135571	1.05e-05	AFR
rs7210574	rs57322299	chr17:75828040	1	1	FBF1	ENSG00000188878.19	Heart - Left Ventricle	T=0.039	C=0.961	0.143985	3.98e-06	AFR
rs7210574	rs7216664	chr17:75829583	0.878459	0.977868	FBF1	ENSG00000188878.19	Heart - Left Ventricle	A=0.036	G=0.964	0.140603	6.92e-06	AFR
rs895157	rs386500885	chr17:76544835	1	1	PRCD	ENSG00000214140.10	Heart - Left Ventricle	A=0.744	C=0.256	0.190136	5.8e-08	AFR
rs895157	rs57489294	chr17:76550857	0.850371	0.975412	PRCD	ENSG00000214140.10	Heart - Left Ventricle	C=0.722	T=0.278	0.187722	4.65e-08	AFR
rs895157	rs3744049	chr17:76551316	0.861437	0.983591	PRCD	ENSG00000214140.10	Heart - Left Ventricle	C=0.721	A=0.279	0.187722	4.65e-08	AFR
rs895157	rs60327509	chr17:76556294	0.854266	0.979489	PRCD	ENSG00000214140.10	Heart - Left Ventricle	G=0.721	A=0.279	0.187722	4.65e-08	AFR
rs880695	rs880695	chr17:78251077	1	1	AFMID	ENSG00000183077.15	Heart - Left Ventricle	T=0.741	C=0.259	0.207058	9.32e-06	AFR
rs8092508	rs8092508	chr18:31681377	1	1	B4GALT6	ENSG00000118276.11	Heart - Left Ventricle	C=0.655	G=0.345	-0.208431	2.72e-08	AFR
rs7242091	rs12968248	chr18:77087562	1	1	RP11-4B16.3	ENSG00000275178.1	Heart - Left Ventricle	A=0.656	G=0.344	0.288683	6.32e-09	AFR
rs36055559	rs36055559	chr19:5799422	1	1	NRTN	ENSG00000171119.2	Heart - Left Ventricle	G=0.995	A=0.005	-0.333393	6.88e-10	AFR
rs12976739	rs12976739	chr19:8396779	1	1	2023-03-02	ENSG00000099785.10	Heart - Left Ventricle	G=0.489	A=0.511	-0.210037	3.74e-07	AFR
rs12976739	rs12976739	chr19:8396779	1	1	RAB11B-AS1	ENSG00000269386.5	Heart - Left Ventricle	G=0.489	A=0.511	0.262432	1.94e-07	AFR
rs12976739	rs10404380	chr19:8401370	0.841163	0.946804	2023-03-02	ENSG00000099785.10	Heart - Left Ventricle	C=0.495	A=0.505	0.203787	6.86e-07	AFR
rs12976739	rs10404380	chr19:8401370	0.841163	0.946804	RAB11B-AS1	ENSG00000269386.5	Heart - Left Ventricle	C=0.495	A=0.505	-0.271066	5.66e-08	AFR
rs3185010	rs3185010	chr19:11165166	1	1	KANK2	ENSG00000197256.10	Heart - Left Ventricle	G=0.976	A=0.024	0.159643	1.72e-08	AFR
rs897804	rs17850914	chr19:12766150	1	1	TNPO2	ENSG00000105576.15	Heart - Left Ventricle	G=0.966	C=0.034	0.173831	1.31e-06	AFR
rs897804	rs17850914	chr19:12766150	1	1	HOOK2	ENSG00000095066.11	Heart - Left Ventricle	G=0.966	C=0.034	0.192954	1.63e-08	AFR
rs2290669	rs60799832	chr19:16384963	1	1	C19orf44	ENSG00000105072.8	Heart - Left Ventricle	A=0.502	C=0.498	0.229395	9.15e-06	AFR
rs4808569	rs4808569	chr19:17108160	1	1	MYO9B	ENSG00000099331.13	Heart - Left Ventricle	C=0.958	A=0.042	0.134346	4.04e-05	AFR
rs12973258	rs12973258	chr19:19377909	1	1	TM6SF2	ENSG00000213996.12	Heart - Left Ventricle	T=0.859	C=0.141	0.422619	7.45e-11	AFR
rs12973258	rs13343850	chr19:19392764	0.828993	1	TM6SF2	ENSG00000213996.12	Heart - Left Ventricle	T=0.88	C=0.12	0.363119	1.43e-06	AFR
rs12973258	rs17216182	chr19:19394278	0.828993	1	TM6SF2	ENSG00000213996.12	Heart - Left Ventricle	C=0.88	T=0.12	0.363119	1.43e-06	AFR
rs12973258	rs56241616	chr19:19395283	0.828993	1	TM6SF2	ENSG00000213996.12	Heart - Left Ventricle	C=0.88	T=0.12	0.363119	1.43e-06	AFR
rs12973258	rs10424702	chr19:19397204	0.828993	1	TM6SF2	ENSG00000213996.12	Heart - Left Ventricle	A=0.88	G=0.12	0.342561	4.22e-06	AFR
rs12973258	rs10408596	chr19:19401848	0.828993	1	TM6SF2	ENSG00000213996.12	Heart - Left Ventricle	A=0.88	T=0.12	0.363119	1.43e-06	AFR
rs12973258	rs188552254	chr19:19406360	0.834959	1	TM6SF2	ENSG00000213996.12	Heart - Left Ventricle	A=0.88	G=0.12	0.361295	1.27e-06	AFR
rs12973258	rs79954596	chr19:19437834	0.810943	0.951786	TM6SF2	ENSG00000213996.12	Heart - Left Ventricle	T=0.872	G=0.128	0.35857	1.51e-06	AFR
rs12973258	rs2056190090	chr19:19449947	0.907194	0.986697	TM6SF2	ENSG00000213996.12	Heart - Left Ventricle	ATCTTATATTAA=0.867	-=0.133	0.42675	8.94e-11	AFR
rs12973258	rs7250658	chr19:19460291	0.804742	0.974334	TM6SF2	ENSG00000213996.12	Heart - Left Ventricle	A=0.838	G=0.162	0.421034	7.53e-11	AFR
rs12973258	rs28720066	chr19:19461411	0.84692	1	TM6SF2	ENSG00000213996.12	Heart - Left Ventricle	G=0.878	T=0.122	0.363119	1.43e-06	AFR
rs12973258	rs4808960	chr19:19463468	0.800236	0.97431	TM6SF2	ENSG00000213996.12	Heart - Left Ventricle	G=0.837	C=0.163	0.421034	7.53e-11	AFR
rs12973258	rs58207449	chr19:19465136	0.804742	0.974334	TM6SF2	ENSG00000213996.12	Heart - Left Ventricle	G=0.838	A=0.162	0.421034	7.53e-11	AFR
rs12973258	rs386559320	chr19:19465156	0.800236	0.97431	TM6SF2	ENSG00000213996.12	Heart - Left Ventricle	G=0.837	A=0.163	0.421034	7.53e-11	AFR
rs12973258	rs2099333	chr19:19495154	0.804742	0.974334	TM6SF2	ENSG00000213996.12	Heart - Left Ventricle	C=0.838	T=0.162	0.421034	7.53e-11	AFR
rs12983940	rs17288409	chr19:19393358	0.96745	1	TM6SF2	ENSG00000213996.12	Heart - Left Ventricle	T=0.833	C=0.167	0.410218	2.49e-10	AFR
rs12983940	rs12983940	chr19:19405622	1	1	TM6SF2	ENSG00000213996.12	Heart - Left Ventricle	G=0.838	A=0.162	0.420296	6.88e-11	AFR
rs12983940	rs57812468	chr19:19408080	1	1	TM6SF2	ENSG00000213996.12	Heart - Left Ventricle	A=0.838	G=0.162	0.420296	6.88e-11	AFR
rs12983940	rs28478453	chr19:19420366	0.93165	1	TM6SF2	ENSG00000213996.12	Heart - Left Ventricle	C=0.828	G=0.172	0.392747	1.44e-09	AFR
rs12983940	rs57190322	chr19:19421873	0.93165	1	TM6SF2	ENSG00000213996.12	Heart - Left Ventricle	G=0.828	A=0.172	0.409843	2.24e-10	AFR
rs12983940	rs17288682	chr19:19434290	0.983378	0.994418	TM6SF2	ENSG00000213996.12	Heart - Left Ventricle	G=0.837	A=0.163	0.421034	7.53e-11	AFR
rs12983940	rs34647936	chr19:19437430	0.912167	1	TM6SF2	ENSG00000213996.12	Heart - Left Ventricle	T=0.825	G=0.175	0.409843	2.24e-10	AFR
rs12983940	rs60003758	chr19:19446544	0.962197	1	TM6SF2	ENSG00000213996.12	Heart - Left Ventricle	A=0.833	G=0.167	0.410218	2.49e-10	AFR
rs12983940	rs12972397	chr19:19451540	0.962197	1	TM6SF2	ENSG00000213996.12	Heart - Left Ventricle	G=0.833	A=0.167	0.410218	2.49e-10	AFR
rs12983940	rs12977524	chr19:19457435	0.966971	0.988826	TM6SF2	ENSG00000213996.12	Heart - Left Ventricle	A=0.836	G=0.164	0.421034	7.53e-11	AFR
rs12983940	rs7250658	chr19:19460291	0.977816	0.988846	TM6SF2	ENSG00000213996.12	Heart - Left Ventricle	A=0.838	G=0.162	0.421034	7.53e-11	AFR
rs12983940	rs4808960	chr19:19463468	0.972368	0.988836	TM6SF2	ENSG00000213996.12	Heart - Left Ventricle	G=0.837	C=0.163	0.421034	7.53e-11	AFR
rs12983940	rs58207449	chr19:19465136	0.977816	0.988846	TM6SF2	ENSG00000213996.12	Heart - Left Ventricle	G=0.838	A=0.162	0.421034	7.53e-11	AFR
rs12983940	rs386559320	chr19:19465156	0.972368	0.988836	TM6SF2	ENSG00000213996.12	Heart - Left Ventricle	G=0.837	A=0.163	0.421034	7.53e-11	AFR
rs12983940	rs17684086	chr19:19468081	0.930545	0.988754	TM6SF2	ENSG00000213996.12	Heart - Left Ventricle	T=0.831	C=0.169	0.410218	2.49e-10	AFR
rs12983940	rs1189044522	chr19:19468432	0.930545	0.988754	TM6SF2	ENSG00000213996.12	Heart - Left Ventricle	-=0.831	A=0.169	0.410218	2.49e-10	AFR
rs12983940	rs17684092	chr19:19471842	0.961277	0.98319	TM6SF2	ENSG00000213996.12	Heart - Left Ventricle	A=0.839	G=0.161	0.418804	9.32e-11	AFR
rs12983940	rs1465695	chr19:19477737	0.930545	0.988754	TM6SF2	ENSG00000213996.12	Heart - Left Ventricle	A=0.831	C=0.169	0.416434	2.05e-10	AFR
rs12983940	rs10401193	chr19:19480257	0.930067	0.983162	TM6SF2	ENSG00000213996.12	Heart - Left Ventricle	A=0.833	G=0.167	0.416434	2.05e-10	AFR
rs12983940	rs57845487	chr19:19484205	0.940328	0.983193	TM6SF2	ENSG00000213996.12	Heart - Left Ventricle	C=0.834	T=0.166	0.416434	2.05e-10	AFR
rs12983940	rs60919783	chr19:19492012	0.849817	0.982898	TM6SF2	ENSG00000213996.12	Heart - Left Ventricle	G=0.82	C=0.18	0.401069	5.79e-10	AFR
rs12983940	rs2099333	chr19:19495154	0.977816	0.988846	TM6SF2	ENSG00000213996.12	Heart - Left Ventricle	C=0.838	T=0.162	0.421034	7.53e-11	AFR
rs12983940	rs57009615	chr19:19502813	0.906471	0.976712	TM6SF2	ENSG00000213996.12	Heart - Left Ventricle	A=0.845	G=0.155	0.361947	9.02e-07	AFR
rs12983940	rs7252888	chr19:19517228	0.815529	0.987027	TM6SF2	ENSG00000213996.12	Heart - Left Ventricle	G=0.861	A=0.139	0.421034	7.53e-11	AFR
rs12983940	rs12981405	chr19:19540768	0.917513	0.971448	TM6SF2	ENSG00000213996.12	Heart - Left Ventricle	C=0.842	T=0.158	0.425258	1.41e-10	AFR
rs12983940	rs16996148	chr19:19547663	0.823534	0.915155	TM6SF2	ENSG00000213996.12	Heart - Left Ventricle	G=0.84	T=0.16	0.333779	8.11e-05	AFR
rs73027472	rs73027472	chr19:37898910	1	1	ZNF781	ENSG00000196381.10	Heart - Left Ventricle	G=0.967	A=0.033	-0.262873	2.57e-12	AFR
rs73027472	rs73027472	chr19:37898910	1	1	LINC01535	ENSG00000226686.7	Heart - Left Ventricle	G=0.967	A=0.033	0.882546	3.06e-37	AFR
rs979971	rs979971	chr19:38653604	1	1	ACTN4	ENSG00000130402.11	Heart - Left Ventricle	C=0.859	T=0.141	0.164387	2.98e-11	AFR
rs979971	rs979971	chr19:38653604	1	1	CTD-2540F13.2	ENSG00000267892.1	Heart - Left Ventricle	C=0.859	T=0.141	0.289428	5.31e-07	AFR
rs979971	rs979971	chr19:38653604	1	1	CAPN12	ENSG00000182472.8	Heart - Left Ventricle	C=0.859	T=0.141	0.506118	5.88e-14	AFR
rs979971	rs59413256	chr19:38659595	0.907541	0.967845	CAPN12	ENSG00000182472.8	Heart - Left Ventricle	A=0.863	G=0.137	0.503371	6.96e-14	AFR
rs979971	rs59413256	chr19:38659595	0.907541	0.967845	CTD-2540F13.2	ENSG00000267892.1	Heart - Left Ventricle	A=0.863	G=0.137	0.295055	2.88e-07	AFR
rs979971	rs59413256	chr19:38659595	0.907541	0.967845	ACTN4	ENSG00000130402.11	Heart - Left Ventricle	A=0.863	G=0.137	0.164298	2.68e-11	AFR
rs979971	rs10406778	chr19:38679833	0.94412	1	CAPN12	ENSG00000182472.8	Heart - Left Ventricle	A=0.866	G=0.134	0.508482	1.87e-14	AFR
rs979971	rs10406778	chr19:38679833	0.94412	1	CTD-2540F13.2	ENSG00000267892.1	Heart - Left Ventricle	A=0.866	G=0.134	0.284277	6.04e-07	AFR
rs979971	rs10406778	chr19:38679833	0.94412	1	ACTN4	ENSG00000130402.11	Heart - Left Ventricle	A=0.866	G=0.134	0.16969	3.01e-12	AFR
rs979971	rs57699975	chr19:38682846	0.931743	0.993424	ACTN4	ENSG00000130402.11	Heart - Left Ventricle	A=0.866	C=0.134	0.162532	3.35e-11	AFR
rs979971	rs57699975	chr19:38682846	0.931743	0.993424	CAPN12	ENSG00000182472.8	Heart - Left Ventricle	A=0.866	C=0.134	0.495132	1.32e-13	AFR
rs979971	rs57699975	chr19:38682846	0.931743	0.993424	CTD-2540F13.2	ENSG00000267892.1	Heart - Left Ventricle	A=0.866	C=0.134	0.280627	9.51e-07	AFR
rs11673591	rs11672691	chr19:41479679	0.933684	0.970942	PCAT19	ENSG00000267107.6	Heart - Left Ventricle	G=0.086	A=0.914	-0.270728	1.48e-20	AFR
rs11673591	rs11672691	chr19:41479679	0.933684	0.970942	CEACAM21	ENSG00000007129.17	Heart - Left Ventricle	G=0.086	A=0.914	-0.301565	1.25e-06	AFR
rs11673591	rs74738513	chr19:41480023	1	1	CEACAM21	ENSG00000007129.17	Heart - Left Ventricle	T=0.086	A=0.914	-0.275034	7.75e-06	AFR
rs11673591	rs74738513	chr19:41480023	1	1	PCAT19	ENSG00000267107.6	Heart - Left Ventricle	T=0.086	A=0.914	-0.269246	6.21e-21	AFR
rs10405693	rs10406338	chr19:44822960	0.966718	1	CTB-171A8.1	ENSG00000266903.1	Heart - Left Ventricle	T=0.838	C=0.162	0.30639	3.61e-05	AFR
rs10405693	rs61459595	chr19:44823407	1	1	CTB-171A8.1	ENSG00000266903.1	Heart - Left Ventricle	C=0.842	T=0.158	0.314334	2.34e-05	AFR
rs12974942	rs12974942	chr19:44849230	1	1	NECTIN2	ENSG00000130202.9	Heart - Left Ventricle	A=0.608	T=0.392	-0.155835	1.75e-13	AFR
rs2287921	rs11882796	chr19:48722509	0.950213	0.992617	MAMSTR	ENSG00000176909.11	Heart - Left Ventricle	A=0.883	T=0.117	0.401342	3.05e-15	AFR
rs2287921	rs11882796	chr19:48722509	0.950213	0.992617	FUT2	ENSG00000176920.11	Heart - Left Ventricle	A=0.883	T=0.117	0.23727	5.31e-06	AFR
rs2287921	rs57584304	chr19:48723786	0.937289	0.978493	MAMSTR	ENSG00000176909.11	Heart - Left Ventricle	G=0.877	A=0.123	0.394199	7.26e-15	AFR
rs2287921	rs57584304	chr19:48723786	0.937289	0.978493	FUT2	ENSG00000176920.11	Heart - Left Ventricle	G=0.877	A=0.123	0.228279	1.09e-05	AFR
rs2287921	rs12979891	chr19:48723999	0.971498	0.992758	MAMSTR	ENSG00000176909.11	Heart - Left Ventricle	C=0.881	T=0.119	0.395796	6.05e-15	AFR
rs2287921	rs12979891	chr19:48723999	0.971498	0.992758	FUT2	ENSG00000176920.11	Heart - Left Ventricle	C=0.881	T=0.119	0.22815	1.14e-05	AFR
rs2287921	rs11878908	chr19:48724186	0.992894	1	FUT2	ENSG00000176920.11	Heart - Left Ventricle	C=0.879	T=0.121	0.22815	1.14e-05	AFR
rs2287921	rs11878908	chr19:48724186	0.992894	1	MAMSTR	ENSG00000176909.11	Heart - Left Ventricle	C=0.879	T=0.121	0.395796	6.05e-15	AFR
rs2287921	rs57829196	chr19:48725015	1	1	FUT2	ENSG00000176920.11	Heart - Left Ventricle	T=0.88	C=0.12	0.22815	1.14e-05	AFR
rs2287921	rs57829196	chr19:48725015	1	1	MAMSTR	ENSG00000176909.11	Heart - Left Ventricle	T=0.88	C=0.12	0.395796	6.05e-15	AFR
rs2287921	rs2287922	chr19:48728969	0.9644	1	MAMSTR	ENSG00000176909.11	Heart - Left Ventricle	G=0.883	A=0.117	0.388022	2.35e-14	AFR
rs2287921	rs2287922	chr19:48728969	0.9644	1	FUT2	ENSG00000176920.11	Heart - Left Ventricle	G=0.883	A=0.117	0.224399	1.61e-05	AFR
rs2287921	rs418464	chr19:48735769	0.873098	0.976797	FUT2	ENSG00000176920.11	Heart - Left Ventricle	T=0.889	C=0.111	0.234064	3.41e-06	AFR
rs2287921	rs418464	chr19:48735769	0.873098	0.976797	MAMSTR	ENSG00000176909.11	Heart - Left Ventricle	T=0.889	C=0.111	0.3522	1.35e-12	AFR
rs2287921	rs380743	chr19:48737757	0.916523	0.964185	MAMSTR	ENSG00000176909.11	Heart - Left Ventricle	G=0.878	A=0.122	0.35715	6.67e-13	AFR
rs2287921	rs380743	chr19:48737757	0.916523	0.964185	FUT2	ENSG00000176920.11	Heart - Left Ventricle	G=0.878	A=0.122	0.231051	4.76e-06	AFR
rs2287921	rs57704181	chr19:48737758	0.916523	0.964185	FUT2	ENSG00000176920.11	Heart - Left Ventricle	C=0.878	T=0.122	0.231051	4.76e-06	AFR
rs2287921	rs57704181	chr19:48737758	0.916523	0.964185	MAMSTR	ENSG00000176909.11	Heart - Left Ventricle	C=0.878	T=0.122	0.35715	6.67e-13	AFR
rs2287921	rs61515706	chr19:48738719	0.902397	0.949946	FUT2	ENSG00000176920.11	Heart - Left Ventricle	A=0.88	G=0.12	0.229155	5.39e-06	AFR
rs2287921	rs61515706	chr19:48738719	0.902397	0.949946	MAMSTR	ENSG00000176909.11	Heart - Left Ventricle	A=0.88	G=0.12	0.352326	1.24e-12	AFR
rs2287921	rs57592144	chr19:48744795	0.835167	0.949467	FUT2	ENSG00000176920.11	Heart - Left Ventricle	C=0.129	T=0.871	-0.226887	5.78e-06	AFR
rs2287921	rs57592144	chr19:48744795	0.835167	0.949467	MAMSTR	ENSG00000176909.11	Heart - Left Ventricle	C=0.129	T=0.871	-0.359382	2.68e-13	AFR
rs594597	rs595982	chr19:48874988	0.961012	0.996898	HSD17B14	ENSG00000087076.8	Heart - Left Ventricle	T=0.455	C=0.545	-0.239066	5.09e-06	AFR
rs594597	rs595982	chr19:48874988	0.961012	0.996898	PPP1R15A	ENSG00000087074.7	Heart - Left Ventricle	T=0.455	C=0.545	0.23519	1.06e-11	AFR
rs594597	rs595516	chr19:48875051	0.964052	1	HSD17B14	ENSG00000087076.8	Heart - Left Ventricle	A=0.455	G=0.545	-0.238141	6e-06	AFR
rs594597	rs595516	chr19:48875051	0.964052	1	PPP1R15A	ENSG00000087074.7	Heart - Left Ventricle	A=0.455	G=0.545	0.237656	7.43e-12	AFR
rs594597	rs74255064	chr19:48875260	1	1	PPP1R15A	ENSG00000087074.7	Heart - Left Ventricle	A=0.464	G=0.536	0.23316	7.56e-11	AFR
rs594597	rs74255064	chr19:48875260	1	1	HSD17B14	ENSG00000087076.8	Heart - Left Ventricle	A=0.464	G=0.536	-0.22092	4.71e-05	AFR
rs594597	rs524	chr19:48875910	0.824282	0.983354	PPP1R15A	ENSG00000087074.7	Heart - Left Ventricle	C=0.424	T=0.576	0.23316	7.56e-11	AFR
rs594597	rs524	chr19:48875910	0.824282	0.983354	HSD17B14	ENSG00000087076.8	Heart - Left Ventricle	C=0.424	T=0.576	-0.22092	4.71e-05	AFR
rs594597	rs527	chr19:48875925	0.824282	0.983354	PPP1R15A	ENSG00000087074.7	Heart - Left Ventricle	G=0.424	C=0.576	0.23316	7.56e-11	AFR
rs594597	rs527	chr19:48875925	0.824282	0.983354	HSD17B14	ENSG00000087076.8	Heart - Left Ventricle	G=0.424	C=0.576	-0.22092	4.71e-05	AFR
rs594597	rs10409951	chr19:48876705	0.815404	0.973508	HSD17B14	ENSG00000087076.8	Heart - Left Ventricle	T=0.427	C=0.573	-0.22092	4.71e-05	AFR
rs594597	rs10409951	chr19:48876705	0.815404	0.973508	PPP1R15A	ENSG00000087074.7	Heart - Left Ventricle	T=0.427	C=0.573	0.23316	7.56e-11	AFR
rs594597	rs659926	chr19:48877832	0.876889	0.993552	PPP1R15A	ENSG00000087074.7	Heart - Left Ventricle	C=0.493	T=0.507	0.203324	3.8e-05	AFR
rs4347731	rs59799572	chr19:48881897	1	1	HSD17B14	ENSG00000087076.8	Heart - Left Ventricle	A=0.997	G=0.003	-0.433221	1.28e-08	AFR
rs4347731	rs59799572	chr19:48881897	1	1	TULP2	ENSG00000104804.7	Heart - Left Ventricle	A=0.997	G=0.003	0.444697	4.68e-06	AFR
rs9309718	rs9309718	chr2:3493890	1	1	TRAPPC12-AS1	ENSG00000225234.1	Heart - Left Ventricle	G=0.151	A=0.849	-0.395442	1.04e-09	AFR
rs9309718	rs9309718	chr2:3493890	1	1	ADI1	ENSG00000182551.13	Heart - Left Ventricle	G=0.151	A=0.849	0.226673	3.58e-14	AFR
rs13419021	rs2888814	chr2:41918077	0.818447	0.929754	PKDCC	ENSG00000162878.12	Heart - Left Ventricle	C=0.338	T=0.662	0.391913	2.44e-15	AFR
rs13419021	rs4952542	chr2:41921379	0.860098	0.93385	PKDCC	ENSG00000162878.12	Heart - Left Ventricle	T=0.323	C=0.677	0.416789	7.13e-17	AFR
rs13419021	rs4952387	chr2:41922304	0.844372	0.920484	PKDCC	ENSG00000162878.12	Heart - Left Ventricle	G=0.325	A=0.675	0.416955	6.11e-17	AFR
rs13419021	rs4952543	chr2:41923246	0.866338	0.943767	PKDCC	ENSG00000162878.12	Heart - Left Ventricle	C=0.32	T=0.68	0.424534	1.78e-17	AFR
rs13419021	rs6708165	chr2:41923384	0.869604	0.9439	PKDCC	ENSG00000162878.12	Heart - Left Ventricle	C=0.32	T=0.68	0.420948	3.96e-17	AFR
rs13419021	rs59213232	chr2:41924134	0.889046	0.967835	PKDCC	ENSG00000162878.12	Heart - Left Ventricle	T=0.314	C=0.686	0.420948	3.96e-17	AFR
rs13419021	rs59784548	chr2:41924234	0.882489	0.957523	PKDCC	ENSG00000162878.12	Heart - Left Ventricle	C=0.317	T=0.683	0.420948	3.96e-17	AFR
rs13419021	rs11124854	chr2:41927193	0.882526	0.96768	PKDCC	ENSG00000162878.12	Heart - Left Ventricle	T=0.313	C=0.687	0.424028	2.45e-17	AFR
rs13419021	rs11686556	chr2:41929038	0.885782	0.967758	PKDCC	ENSG00000162878.12	Heart - Left Ventricle	T=0.314	C=0.686	0.413794	1.31e-16	AFR
rs13419021	rs386565941	chr2:41932448	0.882582	0.971131	PKDCC	ENSG00000162878.12	Heart - Left Ventricle	T=0.311	C=0.689	0.416663	4.25e-16	AFR
rs13419021	rs60284322	chr2:41933775	0.862633	0.957755	PKDCC	ENSG00000162878.12	Heart - Left Ventricle	G=0.339	C=0.661	0.394199	1.05e-14	AFR
rs13419021	rs4952548	chr2:41937075	0.938762	0.979012	PKDCC	ENSG00000162878.12	Heart - Left Ventricle	A=0.321	C=0.679	0.400641	5.08e-15	AFR
rs13419021	rs62140161	chr2:41939313	0.959027	0.992971	PKDCC	ENSG00000162878.12	Heart - Left Ventricle	A=0.32	G=0.68	0.411654	5.51e-16	AFR
rs13419021	rs13419021	chr2:41940183	1	1	PKDCC	ENSG00000162878.12	Heart - Left Ventricle	G=0.326	C=0.674	0.398612	1.49e-15	AFR
rs75120545	rs75120545	chr2:44044357	1	1	LRPPRC	ENSG00000138095.18	Heart - Left Ventricle	C=0.998	T=0.002	-0.172566	3.83e-05	AFR
rs75120545	rs62135521	chr2:44068863	1	1	LRPPRC	ENSG00000138095.18	Heart - Left Ventricle	G=0.998	T=0.002	-0.168431	1.34e-05	AFR
rs75120545	rs75199129	chr2:44071636	1	1	LRPPRC	ENSG00000138095.18	Heart - Left Ventricle	A=0.998	T=0.002	-0.168431	1.34e-05	AFR
rs75120545	rs62135525	chr2:44072740	1	1	LRPPRC	ENSG00000138095.18	Heart - Left Ventricle	C=0.998	T=0.002	-0.168431	1.34e-05	AFR
rs17540621	rs17540621	chr2:47002700	1	1	CALM2	ENSG00000143933.16	Heart - Left Ventricle	G=0.984	C=0.016	-0.282919	2.63e-05	AFR
rs1868583	rs62148367	chr2:62165309	0.986547	1	B3GNT2	ENSG00000170340.10	Heart - Left Ventricle	A=0.941	G=0.059	-0.142256	2.64e-05	AFR
rs1868583	rs13029356	chr2:62172849	0.923282	0.986492	B3GNT2	ENSG00000170340.10	Heart - Left Ventricle	A=0.937	T=0.063	-0.145093	1.91e-05	AFR
rs1868583	rs13011985	chr2:62173188	0.896541	0.959543	B3GNT2	ENSG00000170340.10	Heart - Left Ventricle	T=0.939	C=0.061	-0.145093	1.91e-05	AFR
rs1868583	rs12992653	chr2:62174358	0.936687	1	B3GNT2	ENSG00000170340.10	Heart - Left Ventricle	A=0.936	G=0.064	-0.144366	2.2e-05	AFR
rs1868583	rs13020078	chr2:62174748	0.936687	1	B3GNT2	ENSG00000170340.10	Heart - Left Ventricle	T=0.936	G=0.064	-0.140909	3.4e-05	AFR
rs1868583	rs11687618	chr2:62175101	0.936687	1	B3GNT2	ENSG00000170340.10	Heart - Left Ventricle	A=0.936	G=0.064	-0.140909	3.4e-05	AFR
rs1868583	rs11676653	chr2:62175172	1	1	B3GNT2	ENSG00000170340.10	Heart - Left Ventricle	G=0.94	A=0.06	-0.140909	3.4e-05	AFR
rs1868583	rs1868583	chr2:62177849	1	1	B3GNT2	ENSG00000170340.10	Heart - Left Ventricle	A=0.94	G=0.06	-0.144366	2.2e-05	AFR
rs1868583	rs1868582	chr2:62177946	0.924918	1	B3GNT2	ENSG00000170340.10	Heart - Left Ventricle	A=0.936	G=0.064	-0.144366	2.2e-05	AFR
rs1868583	rs11695470	chr2:62178317	0.936687	1	B3GNT2	ENSG00000170340.10	Heart - Left Ventricle	C=0.936	G=0.064	-0.144366	2.2e-05	AFR
rs1868583	rs12997598	chr2:62180035	0.923282	0.986492	B3GNT2	ENSG00000170340.10	Heart - Left Ventricle	G=0.937	A=0.063	-0.140909	3.4e-05	AFR
rs1868583	rs12998341	chr2:62180582	0.986547	1	B3GNT2	ENSG00000170340.10	Heart - Left Ventricle	C=0.941	T=0.059	-0.140909	3.4e-05	AFR
rs1868583	rs62148369	chr2:62180967	0.986547	1	B3GNT2	ENSG00000170340.10	Heart - Left Ventricle	G=0.941	A=0.059	-0.140909	3.4e-05	AFR
rs1868583	rs13004362	chr2:62180979	0.986547	1	B3GNT2	ENSG00000170340.10	Heart - Left Ventricle	G=0.941	C=0.059	-0.140909	3.4e-05	AFR
rs1868583	rs55915119	chr2:62187978	0.946869	0.973072	B3GNT2	ENSG00000170340.10	Heart - Left Ventricle	C=0.94	T=0.06	-0.145492	1.98e-05	AFR
rs1868583	rs11691452	chr2:62187979	0.886721	0.972963	B3GNT2	ENSG00000170340.10	Heart - Left Ventricle	A=0.936	G=0.064	-0.145492	1.98e-05	AFR
rs1868583	rs11680440	chr2:62187991	0.886721	0.972963	B3GNT2	ENSG00000170340.10	Heart - Left Ventricle	G=0.936	C=0.064	-0.145492	1.98e-05	AFR
rs6545946	rs6545946	chr2:62486398	1	1	TMEM17	ENSG00000186889.9	Heart - Left Ventricle	C=0.658	T=0.342	-0.216292	3.56e-05	AFR
rs2422088	rs58567110	chr2:75024234	1	1	POLE4	ENSG00000115350.11	Heart - Left Ventricle	T=0.542	C=0.458	0.301184	2.73e-15	AFR
rs2422088	rs58567110	chr2:75024234	1	1	LINC01291	ENSG00000204792.2	Heart - Left Ventricle	T=0.542	C=0.458	0.583154	8.36e-21	AFR
rs12151621	rs60962374	chr2:85705880	0.996929	1	GNLY	ENSG00000115523.16	Heart - Left Ventricle	C=0.439	T=0.561	0.25318	5.71e-07	AFR
rs12151621	rs59343387	chr2:85707376	1	1	GNLY	ENSG00000115523.16	Heart - Left Ventricle	C=0.439	A=0.561	0.249811	7.69e-07	AFR
rs12151621	rs58441477	chr2:85708059	0.987764	1	GNLY	ENSG00000115523.16	Heart - Left Ventricle	A=0.436	G=0.564	0.249811	7.69e-07	AFR
rs12151621	rs7577293	chr2:85708159	0.978586	0.990758	GNLY	ENSG00000115523.16	Heart - Left Ventricle	C=0.439	T=0.561	0.249811	7.69e-07	AFR
rs12151621	rs751163	chr2:85711284	0.91578	0.95991	GNLY	ENSG00000115523.16	Heart - Left Ventricle	A=0.441	C=0.559	0.271183	3.22e-07	AFR
rs7058	rs58214799	chr2:96189561	0.851728	0.980274	GPAT2	ENSG00000186281.12	Heart - Left Ventricle	T=0.444	C=0.556	0.264251	3.3e-07	AFR
rs7058	rs58214799	chr2:96189561	0.851728	0.980274	ADRA2B	ENSG00000274286.1	Heart - Left Ventricle	T=0.444	C=0.556	0.146468	0.000214889	AFR
rs7058	rs3731929	chr2:96251850	1	1	GPAT2	ENSG00000186281.12	Heart - Left Ventricle	T=0.414	G=0.586	0.249494	1.03e-06	AFR
rs72836344	rs72836344	chr2:111117122	1	1	MIR4435-2HG	ENSG00000172965.14	Heart - Left Ventricle	G=0.998	T=0.002	0.224532	2.91e-05	AFR
rs1346732	rs869066056	chr2:136850312	0.871234	1	THSD7B	ENSG00000144229.11	Heart - Left Ventricle	T=0.192	-=0.808	-0.394614	6.18e-08	AFR
rs1346732	rs59793164	chr2:136850547	0.854459	1	THSD7B	ENSG00000144229.11	Heart - Left Ventricle	A=0.195	G=0.805	-0.397393	4.99e-08	AFR
rs1346732	rs1649533	chr2:136852436	0.929616	1	THSD7B	ENSG00000144229.11	Heart - Left Ventricle	A=0.182	C=0.818	-0.408986	2.61e-08	AFR
rs1346732	rs778208	chr2:136852791	0.884168	1	THSD7B	ENSG00000144229.11	Heart - Left Ventricle	T=0.189	C=0.811	-0.397393	4.99e-08	AFR
rs1346732	rs17664010	chr2:136852948	0.929616	1	THSD7B	ENSG00000144229.11	Heart - Left Ventricle	G=0.182	A=0.818	-0.408986	2.61e-08	AFR
rs1346732	rs1649530	chr2:136853507	0.929616	1	THSD7B	ENSG00000144229.11	Heart - Left Ventricle	G=0.182	A=0.818	-0.408986	2.61e-08	AFR
rs1346732	rs778203	chr2:136853717	0.915589	1	THSD7B	ENSG00000144229.11	Heart - Left Ventricle	G=0.184	C=0.816	-0.408986	2.61e-08	AFR
rs1346732	rs386613131	chr2:136854659	0.858604	1	THSD7B	ENSG00000144229.11	Heart - Left Ventricle	C=0.194	T=0.806	-0.374232	8.55e-08	AFR
rs1346732	rs17720668	chr2:136855017	0.888549	1	THSD7B	ENSG00000144229.11	Heart - Left Ventricle	A=0.189	T=0.811	-0.374232	8.55e-08	AFR
rs1346732	rs2370190	chr2:136855691	0.875511	1	THSD7B	ENSG00000144229.11	Heart - Left Ventricle	C=0.191	T=0.809	-0.374232	8.55e-08	AFR
rs1346732	rs4377385	chr2:136855752	0.83421	1	THSD7B	ENSG00000144229.11	Heart - Left Ventricle	G=0.198	A=0.802	-0.365472	1.66e-07	AFR
rs1346732	rs58931148	chr2:136855824	0.888549	1	THSD7B	ENSG00000144229.11	Heart - Left Ventricle	C=0.189	T=0.811	-0.374232	8.55e-08	AFR
rs1346732	.	chr2:136855995	0.888549	1	THSD7B	ENSG00000144229.11	Heart - Left Ventricle	C=0.189	-=0.811	-0.374232	8.55e-08	AFR
rs1346732	rs1630733	chr2:136856280	0.888549	1	THSD7B	ENSG00000144229.11	Heart - Left Ventricle	C=0.189	A=0.811	-0.374232	8.55e-08	AFR
rs1346732	rs1649543	chr2:136857105	0.901904	1	THSD7B	ENSG00000144229.11	Heart - Left Ventricle	C=0.186	T=0.814	-0.408986	2.61e-08	AFR
rs1346732	rs59502299	chr2:136857216	0.915589	1	THSD7B	ENSG00000144229.11	Heart - Left Ventricle	G=0.184	C=0.816	-0.408986	2.61e-08	AFR
rs1346732	rs58704933	chr2:136858016	0.888549	1	THSD7B	ENSG00000144229.11	Heart - Left Ventricle	T=0.189	C=0.811	-0.397393	4.99e-08	AFR
rs1346732	rs17664284	chr2:136858853	0.915668	0.977861	THSD7B	ENSG00000144229.11	Heart - Left Ventricle	C=0.165	T=0.835	-0.405926	3.51e-08	AFR
rs1346732	rs1560359	chr2:136862317	0.994685	1	THSD7B	ENSG00000144229.11	Heart - Left Ventricle	C=0.172	A=0.828	-0.408986	2.61e-08	AFR
rs1346732	rs60733615	chr2:136862461	0.994685	1	THSD7B	ENSG00000144229.11	Heart - Left Ventricle	G=0.172	A=0.828	-0.408986	2.61e-08	AFR
rs1346732	rs1631594	chr2:136862954	0.888549	1	THSD7B	ENSG00000144229.11	Heart - Left Ventricle	A=0.189	G=0.811	-0.397393	4.99e-08	AFR
rs1346732	rs58362064	chr2:136863371	1	1	THSD7B	ENSG00000144229.11	Heart - Left Ventricle	T=0.171	A=0.829	-0.408986	2.61e-08	AFR
rs1346732	rs1553453987	chr2:136863752	0.994685	1	THSD7B	ENSG00000144229.11	Heart - Left Ventricle	-=0.172	TCTA=0.828	-0.408986	2.61e-08	AFR
rs1346732	rs17664960	chr2:136863867	1	1	THSD7B	ENSG00000144229.11	Heart - Left Ventricle	G=0.171	A=0.829	-0.408986	2.61e-08	AFR
rs1346732	rs17664989	chr2:136864133	1	1	THSD7B	ENSG00000144229.11	Heart - Left Ventricle	T=0.171	A=0.829	-0.408986	2.61e-08	AFR
rs1346732	rs1346733	chr2:136864168	0.948874	1	THSD7B	ENSG00000144229.11	Heart - Left Ventricle	T=0.179	G=0.821	-0.374232	8.55e-08	AFR
rs1346732	rs1652435	chr2:136864340	0.924902	1	THSD7B	ENSG00000144229.11	Heart - Left Ventricle	G=0.183	T=0.817	-0.323369	1.84e-06	AFR
rs1346732	rs2710183	chr2:136864576	0.994685	1	THSD7B	ENSG00000144229.11	Heart - Left Ventricle	A=0.172	G=0.828	-0.408986	2.61e-08	AFR
rs17265731	rs17265731	chr2:168804475	1	1	SPC25	ENSG00000152253.8	Heart - Left Ventricle	G=0.99	A=0.01	0.711527	2.58e-13	AFR
rs17265731	rs17265731	chr2:168804475	1	1	NOSTRIN	ENSG00000163072.15	Heart - Left Ventricle	G=0.99	A=0.01	-0.362669	1.43e-12	AFR
rs17265731	rs57341327	chr2:168807948	0.810635	1	NOSTRIN	ENSG00000163072.15	Heart - Left Ventricle	A=0.988	C=0.012	-0.326735	4.94e-11	AFR
rs17265731	rs57341327	chr2:168807948	0.810635	1	SPC25	ENSG00000152253.8	Heart - Left Ventricle	A=0.988	C=0.012	0.71506	2.12e-14	AFR
rs17265731	rs17200244	chr2:168813198	0.927861	1	NOSTRIN	ENSG00000163072.15	Heart - Left Ventricle	C=0.989	T=0.011	-0.331442	4.14e-11	AFR
rs17265731	rs17200244	chr2:168813198	0.927861	1	SPC25	ENSG00000152253.8	Heart - Left Ventricle	C=0.989	T=0.011	0.728458	1.26e-14	AFR
rs17265731	rs494120	chr2:168814219	1	1	NOSTRIN	ENSG00000163072.15	Heart - Left Ventricle	C=0.99	T=0.01	-0.357466	2.68e-12	AFR
rs17265731	rs494120	chr2:168814219	1	1	SPC25	ENSG00000152253.8	Heart - Left Ventricle	C=0.99	T=0.01	0.716177	1.47e-13	AFR
rs17265731	rs2433679	chr2:168817108	0.86534	1	SPC25	ENSG00000152253.8	Heart - Left Ventricle	A=0.989	G=0.011	0.716177	1.47e-13	AFR
rs17265731	rs2433679	chr2:168817108	0.86534	1	NOSTRIN	ENSG00000163072.15	Heart - Left Ventricle	A=0.989	G=0.011	-0.357466	2.68e-12	AFR
rs17265731	rs2461390	chr2:168817379	0.86534	1	NOSTRIN	ENSG00000163072.15	Heart - Left Ventricle	G=0.989	A=0.011	-0.357466	2.68e-12	AFR
rs17265731	rs2461390	chr2:168817379	0.86534	1	SPC25	ENSG00000152253.8	Heart - Left Ventricle	G=0.989	A=0.011	0.716177	1.47e-13	AFR
rs17265731	rs2461362	chr2:168817669	0.810635	1	NOSTRIN	ENSG00000163072.15	Heart - Left Ventricle	C=0.988	T=0.012	-0.357466	2.68e-12	AFR
rs17265731	rs2461362	chr2:168817669	0.810635	1	SPC25	ENSG00000152253.8	Heart - Left Ventricle	C=0.988	T=0.012	0.716177	1.47e-13	AFR
rs7562756	rs7562756	chr2:170504133	1	1	LINC01124	ENSG00000222033.1	Heart - Left Ventricle	T=0.298	C=0.702	-0.275591	4.76e-06	AFR
rs7562756	rs7562756	chr2:170504133	1	1	SP5	ENSG00000204335.3	Heart - Left Ventricle	T=0.298	C=0.702	-0.24651	1.45e-05	AFR
rs7562756	rs57384883	chr2:170504405	0.846792	0.980202	LINC01124	ENSG00000222033.1	Heart - Left Ventricle	A=0.273	G=0.727	-0.289994	2.73e-06	AFR
rs7562756	rs57384883	chr2:170504405	0.846792	0.980202	SP5	ENSG00000204335.3	Heart - Left Ventricle	A=0.273	G=0.727	-0.264317	5.87e-06	AFR
rs847139	rs847160	chr2:176031101	0.982228	1	HAGLR	ENSG00000224189.6	Heart - Left Ventricle	G=0.908	A=0.092	0.329096	5.23e-05	AFR
rs847139	rs847140	chr2:176035300	1	1	HAGLR	ENSG00000224189.6	Heart - Left Ventricle	T=0.906	C=0.094	0.329096	5.23e-05	AFR
rs847139	rs847139	chr2:176035543	1	1	HAGLR	ENSG00000224189.6	Heart - Left Ventricle	C=0.906	T=0.094	0.329096	5.23e-05	AFR
rs847139	rs1559091648	chr2:176035547	1	1	HAGLR	ENSG00000224189.6	Heart - Left Ventricle	G=0.906	-=0.094	0.329096	5.23e-05	AFR
rs7603584	rs7603584	chr2:201440422	1	1	STRADB	ENSG00000082146.12	Heart - Left Ventricle	C=0.562	T=0.438	-0.100346	3.15e-05	AFR
rs7603584	rs7603584	chr2:201440422	1	1	ALS2CR12	ENSG00000155749.12	Heart - Left Ventricle	C=0.562	T=0.438	-0.188505	1.33e-05	AFR
rs6435862	rs6720708	chr2:214806593	0.872367	1	BARD1	ENSG00000138376.10	Heart - Left Ventricle	A=0.251	G=0.749	0.48917	6.64e-17	AFR
rs6435862	rs868515269	chr2:214807737	0.99248	1	BARD1	ENSG00000138376.10	Heart - Left Ventricle	-=0.279	GAGGCTCA=0.721	0.485015	8.22e-17	AFR
rs6435862	rs58139563	chr2:214807822	1	1	BARD1	ENSG00000138376.10	Heart - Left Ventricle	G=0.277	T=0.723	0.485015	8.22e-17	AFR
rs6435862	rs201450272	chr2:214808494	0.962504	0.984795	BARD1	ENSG00000138376.10	Heart - Left Ventricle	-=0.276	A=0.724	0.563361	8.5e-24	AFR
rs6435862	rs6715570	chr2:214808716	0.962504	0.984795	BARD1	ENSG00000138376.10	Heart - Left Ventricle	T=0.276	C=0.724	0.563361	8.5e-24	AFR
rs6435862	rs59280562	chr2:214809015	0.812332	0.982812	BARD1	ENSG00000138376.10	Heart - Left Ventricle	T=0.244	G=0.756	0.568497	5.85e-24	AFR
rs6435862	rs13021937	chr2:214809213	0.812332	0.982812	BARD1	ENSG00000138376.10	Heart - Left Ventricle	C=0.244	T=0.756	0.568497	5.85e-24	AFR
rs6435862	rs35933323	chr2:214809366	0.812332	0.982812	BARD1	ENSG00000138376.10	Heart - Left Ventricle	T=0.244	G=0.756	0.568497	5.85e-24	AFR
rs6435862	rs58898124	chr2:214809599	0.805244	0.978515	BARD1	ENSG00000138376.10	Heart - Left Ventricle	C=0.244	G=0.756	0.568497	5.85e-24	AFR
rs6435862	rs17489363	chr2:214809617	0.805244	0.978515	BARD1	ENSG00000138376.10	Heart - Left Ventricle	A=0.244	G=0.756	0.568497	5.85e-24	AFR
rs2568569	rs59312864	chr2:236887749	1	1	ACKR3	ENSG00000144476.5	Heart - Left Ventricle	A=0.074	G=0.926	-0.187322	1.97e-05	AFR
rs76832527	rs111770284	chr2:241217672	0.849225	1	ANO7	ENSG00000146205.13	Heart - Left Ventricle	C=0.98	T=0.02	0.678598	4.39e-15	AFR
rs76832527	rs76832527	chr2:241217826	1	1	ANO7	ENSG00000146205.13	Heart - Left Ventricle	G=0.983	A=0.017	0.667285	1.55e-14	AFR
rs965469	rs6051672	chr20:3244173	0.911984	0.99565	ITPA	ENSG00000125877.12	Heart - Left Ventricle	C=0.754	T=0.246	-0.464444	2.26e-21	AFR
rs965469	rs4611719	chr20:3247777	0.915726	0.995655	ITPA	ENSG00000125877.12	Heart - Left Ventricle	G=0.755	A=0.245	-0.464444	2.26e-21	AFR
rs965469	rs4507156	chr20:3247814	0.838395	0.995557	ITPA	ENSG00000125877.12	Heart - Left Ventricle	C=0.738	T=0.262	-0.347125	2.08e-15	AFR
rs965469	rs4507156	chr20:3247814	0.838395	0.995557	SLC4A11	ENSG00000088836.12	Heart - Left Ventricle	C=0.738	T=0.262	0.226704	1.94e-06	AFR
rs965469	rs2281494	chr20:3254848	0.915726	0.995655	ITPA	ENSG00000125877.12	Heart - Left Ventricle	A=0.755	G=0.245	-0.45642	1.17e-20	AFR
rs965469	rs57132058	chr20:3256586	0.907265	0.98699	ITPA	ENSG00000125877.12	Heart - Left Ventricle	C=0.756	T=0.244	-0.45642	1.17e-20	AFR
rs965469	rs6051685	chr20:3260077	0.915726	0.995655	ITPA	ENSG00000125877.12	Heart - Left Ventricle	C=0.755	T=0.245	-0.45642	1.17e-20	AFR
rs965469	rs6051692	chr20:3263452	0.823317	0.969181	ITPA	ENSG00000125877.12	Heart - Left Ventricle	T=0.745	C=0.255	-0.468209	9.35e-22	AFR
rs965469	rs2068480186	chr20:3265772	0.848356	0.99557	ITPA	ENSG00000125877.12	Heart - Left Ventricle	G=0.74	-=0.26	-0.45642	1.17e-20	AFR
rs965469	rs7270135	chr20:3267276	0.848356	0.99557	ITPA	ENSG00000125877.12	Heart - Left Ventricle	T=0.74	C=0.26	-0.464444	2.26e-21	AFR
rs965469	rs2068526434	chr20:3268374	0.915726	0.995655	ITPA	ENSG00000125877.12	Heart - Left Ventricle	-=0.755	CT=0.245	-0.464444	2.26e-21	AFR
rs965469	rs77763497	chr20:3269361	0.915726	0.995655	ITPA	ENSG00000125877.12	Heart - Left Ventricle	A=0.755	G=0.245	-0.45642	1.17e-20	AFR
rs965469	rs7266995	chr20:3270602	0.890446	0.969765	ITPA	ENSG00000125877.12	Heart - Left Ventricle	T=0.759	C=0.241	-0.468209	9.35e-22	AFR
rs965469	rs59587953	chr20:3271278	0.890446	0.969765	ITPA	ENSG00000125877.12	Heart - Left Ventricle	A=0.759	C=0.241	-0.468209	9.35e-22	AFR
rs965469	rs1172981507	chr20:3271596	0.915726	0.995655	ITPA	ENSG00000125877.12	Heart - Left Ventricle	GTTA=0.755	-=0.245	-0.45642	1.17e-20	AFR
rs965469	rs1211495753	chr20:3271618	0.915726	0.995655	ITPA	ENSG00000125877.12	Heart - Left Ventricle	CTT=0.755	-=0.245	-0.462626	3.5e-20	AFR
rs965469	rs6051703	chr20:3271701	0.907751	0.991309	ITPA	ENSG00000125877.12	Heart - Left Ventricle	A=0.755	T=0.245	-0.45642	1.17e-20	AFR
rs965469	rs61518985	chr20:3272497	0.915726	0.995655	ITPA	ENSG00000125877.12	Heart - Left Ventricle	G=0.755	A=0.245	-0.45642	1.17e-20	AFR
rs965469	rs2236089	chr20:3276548	0.890446	0.969765	ITPA	ENSG00000125877.12	Heart - Left Ventricle	C=0.759	A=0.241	-0.468209	9.35e-22	AFR
rs965469	rs2236092	chr20:3277542	0.915726	0.995655	ITPA	ENSG00000125877.12	Heart - Left Ventricle	G=0.755	C=0.245	-0.45642	1.17e-20	AFR
rs965469	rs59846467	chr20:3278228	0.80022	0.995501	ITPA	ENSG00000125877.12	Heart - Left Ventricle	G=0.729	A=0.271	-0.457347	1.51e-20	AFR
rs965469	rs6139058	chr20:3278496	0.80022	0.995501	ITPA	ENSG00000125877.12	Heart - Left Ventricle	G=0.729	A=0.271	-0.457347	1.51e-20	AFR
rs965469	rs2281499	chr20:3278519	0.915726	0.995655	ITPA	ENSG00000125877.12	Heart - Left Ventricle	G=0.755	A=0.245	-0.45642	1.17e-20	AFR
rs965469	rs57492787	chr20:3279722	0.80022	0.995501	ITPA	ENSG00000125877.12	Heart - Left Ventricle	G=0.729	C=0.271	-0.457347	1.51e-20	AFR
rs965469	rs6037529	chr20:3280360	0.80022	0.995501	ITPA	ENSG00000125877.12	Heart - Left Ventricle	C=0.729	T=0.271	-0.457347	1.51e-20	AFR
rs965469	rs6037530	chr20:3280422	0.915726	0.995655	ITPA	ENSG00000125877.12	Heart - Left Ventricle	G=0.755	A=0.245	-0.45642	1.17e-20	AFR
rs965469	rs6051708	chr20:3281847	0.915726	0.995655	ITPA	ENSG00000125877.12	Heart - Left Ventricle	T=0.755	C=0.245	-0.464444	2.26e-21	AFR
rs965469	rs59829854	chr20:3282178	0.80022	0.995501	ITPA	ENSG00000125877.12	Heart - Left Ventricle	G=0.729	A=0.271	-0.457347	1.51e-20	AFR
rs965469	rs2281503	chr20:3282990	0.80022	0.995501	ITPA	ENSG00000125877.12	Heart - Left Ventricle	G=0.729	A=0.271	-0.457347	1.51e-20	AFR
rs965469	rs6051709	chr20:3283039	0.80022	0.995501	ITPA	ENSG00000125877.12	Heart - Left Ventricle	T=0.729	C=0.271	-0.457347	1.51e-20	AFR
rs965469	rs1040726	chr20:3283621	0.915726	0.995655	ITPA	ENSG00000125877.12	Heart - Left Ventricle	C=0.755	T=0.245	-0.45642	1.17e-20	AFR
rs965469	.	chr20:3283792	0.890446	0.969765	ITPA	ENSG00000125877.12	Heart - Left Ventricle	AG=0.759	-=0.241	-0.471125	7.86e-22	AFR
[truncated: 125,000 more rows]

## Sheet: LS-GKM-SVM Models
Trained Models, Conditions and Performance Parameters
#	TF	ID	Cell Type/ Biotype	ChIP-seq peaks	AUROC	AUPRC	Genome	Source
1	NKX2-5	SRX2321774	hiPSC	1000	0.9788	0.999	Hg38	ChIP Seq with NKX2-5 antibody in human embryonic stem cells in cardiomyogenesis
2	NKX2-5	SRX2321775	hiPSC	1000	0.9761	0.999	Hg38	ChIP Seq with NKX2-5 antibody in human embryonic stem cells in cardiomyogenesis
3	NKX2-5	SRX2321776	hiPSC	1000	0.9768	0.999	Hg38	ChIP Seq with NKX2-5 antibody in human embryonic stem cells in cardiomyogenesis
4	NKX2-5	SRX9284027	hiPSC	1000	0.9985	1	Hg38	Transcription Factor Protein Interactomes Reveal Genetic Determinants in Heart Disease
5	NKX2-5	SRX9284040	hiPSC	1000	0.9907	0.999	Hg38	Transcription Factor Protein Interactomes Reveal Genetic Determinants in Heart Disease
6	NKX2-5	GSE89457	hiPSC (sc-14033)	1000	0.9977	1	Hg38	ChIP Seq with NKX2-5 antibody in human embryonic stem cells in cardiomyogenesis
7	NKX2-5	GSE89457	hiPSC (sc-14033)	10000	0.9595	0.9889	Hg38	ChIP Seq with NKX2-5 antibody in human embryonic stem cells in cardiomyogenesis
8	NKX2-5	GSE89458	hiPSC (ab3584)	1000	0.997	1	Hg38	ChIP Seq with NKX2-5 antibody in human embryonic stem cells in cardiomyogenesis
9	NKX2-5	GSE89458	hiPSC (ab3584)	10000	0.9511	0.9987	Hg38	ChIP Seq with NKX2-5 antibody in human embryonic stem cells in cardiomyogenesis
10	TBX5	SRX1815017	hiPSC derived Cardiomyocytes	1000	0.9873	0.9999	Hg38	Transcriptome signatures of human induced pluripotent stem cell-derived cardiomyocytes classify cardiomyocyte subtype populations
11	TBX5	SRX2023705	hiPSC derived Cardiomyocytes	466	0.9998	1	Hg38	Disease Model of GATA4 Mutation Reveals Transcription Factor Cooperativity in Human Cardiogenesis [ChIP-Seq]
12	TBX5	SRX2023713	hiPSC derived Cardiomyocytes	1000	0.9963	1	Hg38	Disease Model of GATA4 Mutation Reveals Transcription Factor Cooperativity in Human Cardiogenesis [ChIP-Seq]
13	TBX5	SRX2023721	hiPSC derived Cardiomyocytes	1000	0.9972	1	Hg38	Disease Model of GATA4 Mutation Reveals Transcription Factor Cooperativity in Human Cardiogenesis [ChIP-Seq]
14	TBX5	SRX2023742	hiPSC derived Cardiomyocytes	99	1	1	Hg38	Disease Model of GATA4 Mutation Reveals Transcription Factor Cooperativity in Human Cardiogenesis [ChIP-Seq]
15	TBX5	SRX2023750	hiPSC derived Cardiomyocytes	1000	0.9946	1	Hg38	Disease Model of GATA4 Mutation Reveals Transcription Factor Cooperativity in Human Cardiogenesis [ChIP-Seq]
16	TBX5	SRX2023758	hiPSC derived Cardiomyocytes	1000	0.9935	1	Hg38	Disease Model of GATA4 Mutation Reveals Transcription Factor Cooperativity in Human Cardiogenesis [ChIP-Seq]
17	TBX5	SRX2023773	hiPSC derived Cardiomyocytes	1000	0.996	1	Hg38	Disease Model of GATA4 Mutation Reveals Transcription Factor Cooperativity in Human Cardiogenesis [ChIP-Seq]
18	TBX5	SRX9284026	hiPSC derived Cardiomyocytes	1000	0.9953	1	Hg38	Transcription Factor Protein Interactomes Reveal Genetic Determinants in Heart Disease
19	TBX5	SRX9284039	hiPSC derived Cardiomyocytes	726	0.9953	1	Hg38	Transcription Factor Protein Interactomes Reveal Genetic Determinants in Heart Disease
20	TBX5	GSE81585	hiPSC derived Cardiomyocytes	1000	0.9986	1	Hg38	Transcriptome signatures of human induced pluripotent stem cell-derived cardiomyocytes classify cardiomyocyte subtype populations
21	TBX5	GSE81585	hiPSC derived Cardiomyocytes	10000	0.9559	0.9989	Hg38	Transcriptome signatures of human induced pluripotent stem cell-derived cardiomyocytes classify cardiomyocyte subtype populations
22	TBX5	GSE85628	G296S	1000	0.9885	1	Hg38	Disease Model of GATA4 Mutation Reveals Transcription Factor Cooperativity in Human Cardiogenesis [ChIP-Seq]
23	TBX5	GSE85628	G296S	10000	0.854	0.996	Hg38	Disease Model of GATA4 Mutation Reveals Transcription Factor Cooperativity in Human Cardiogenesis [ChIP-Seq]
24	TBX5	GSE85628	G296S (2)	1000	0.9956	1	Hg38	Disease Model of GATA4 Mutation Reveals Transcription Factor Cooperativity in Human Cardiogenesis [ChIP-Seq]
25	TBX5	GSE85628	G296S (2)	10000	0.86	0.996	Hg38	Disease Model of GATA4 Mutation Reveals Transcription Factor Cooperativity in Human Cardiogenesis [ChIP-Seq]
26	TBX5	GSE85628	G296S (4)	1000	0.9904	1	Hg38	Disease Model of GATA4 Mutation Reveals Transcription Factor Cooperativity in Human Cardiogenesis [ChIP-Seq]
27	TBX5	GSE85628	G296S (4)	10000	0.8847	0.997	Hg38	Disease Model of GATA4 Mutation Reveals Transcription Factor Cooperativity in Human Cardiogenesis [ChIP-Seq]
28	TBX5	GSE85628	Cardiomyocytes	1000	0.9905	1	Hg38	Disease Model of GATA4 Mutation Reveals Transcription Factor Cooperativity in Human Cardiogenesis [ChIP-Seq]
29	TBX5	GSE85628	Cardiomyocytes	10000	0.9333	0.9984	Hg38	Disease Model of GATA4 Mutation Reveals Transcription Factor Cooperativity in Human Cardiogenesis [ChIP-Seq]
30	TBX5	GSE85628	Cardiomyocytes (1)	1000	0.992	1	Hg38	Disease Model of GATA4 Mutation Reveals Transcription Factor Cooperativity in Human Cardiogenesis [ChIP-Seq]
31	TBX5	GSE85628	Cardiomyocytes (1)	10000	0.9376	0.998	Hg38	Disease Model of GATA4 Mutation Reveals Transcription Factor Cooperativity in Human Cardiogenesis [ChIP-Seq]
32	TBX5	GSE85628	Cardiomyocytes (5)	1000	0.992	1	Hg38	Disease Model of GATA4 Mutation Reveals Transcription Factor Cooperativity in Human Cardiogenesis [ChIP-Seq]
33	TBX5	GSE85628	Cardiomyocytes (5)	10000	0.8832	0.997	Hg38	Disease Model of GATA4 Mutation Reveals Transcription Factor Cooperativity in Human Cardiogenesis [ChIP-Seq]
34	TBX5	GSE85628	Cardiomyocytes (7)	1000	0.9913	1	Hg38	Disease Model of GATA4 Mutation Reveals Transcription Factor Cooperativity in Human Cardiogenesis [ChIP-Seq]
35	TBX5	GSE85628	Cardiomyocytes (7)	10000	0.8869	0.9968	Hg38	Disease Model of GATA4 Mutation Reveals Transcription Factor Cooperativity in Human Cardiogenesis [ChIP-Seq]

## Sheet: NKX2-5 footprint scores
Heart footprints in enhancers score for NKX2-5 binding
chr22_25120040_25120058_pos_305966	1.97982
chr15_63069188_63069206_pos_172357	1.9203
chr5_56512475_56512493_pos_382759	1.88706
chr11_119942984_119943002_pos_105647	1.88306
chr10_62004798_62004816_pos_64825	1.8568
chr8_12813993_12814011_pos_468627	1.81135
chr5_175668768_175668786_pos_407699	1.81036
chr22_40196954_40196972_pos_311269	1.78077
chr1_39165302_39165320_pos_11649	1.76025
chr9_127847362_127847380_pos_508546	1.73386
chr7_36638332_36638350_pos_450009	1.72556
chr20_37880730_37880748_pos_291320	1.71953
chr19_6240530_6240548_pos_233918	1.71838
chr8_141209603_141209621_pos_489926	1.71424
chr14_68209007_68209025_pos_155987	1.70851
chr12_53225812_53225830_pos_120657	1.70369
chr8_48674366_48674384_pos_476778	1.7025
chr5_137845688_137845706_pos_395818	1.69943
chr2_30359836_30359854_pos_247732	1.68052
chr2_159737881_159737899_pos_269410	1.672
chr1_232487111_232487129_pos_48488	1.67024
chr7_52274384_52274402_pos_453119	1.66393
chr7_132255377_132255395_pos_461876	1.6603
chr6_84771768_84771786_pos_425846	1.65932
chr8_28693910_28693928_pos_473008	1.65628
chr12_101568238_101568256_pos_127628	1.65507
chr2_168222252_168222270_pos_270815	1.65444
chr8_128102494_128102512_pos_487234	1.653
chr3_179558874_179558892_pos_346427	1.6461
chr1_91601928_91601946_pos_23249	1.64389
chr12_46408322_46408340_pos_118539	1.6415
chr2_168490672_168490690_pos_270945	1.64087
chr12_29562400_29562418_pos_116945	1.63555
chr2_54610957_54610975_pos_254818	1.63487
chr11_133698036_133698054_pos_109776	1.63319
chr15_43882079_43882097_pos_168268	1.63162
chr4_1243924_1243942_pos_351226	1.62342
chr8_127810514_127810532_pos_487080	1.61646
chr17_70310308_70310326_pos_215470	1.60455
chr2_205688990_205689008_pos_276691	1.6045
chr5_79712914_79712932_pos_387453	1.59799
chr2_32426060_32426078_pos_248348	1.59517
chr1_226364390_226364408_pos_45986	1.59416
chr20_4681568_4681586_pos_286051	1.59232
chr19_58581194_58581212_pos_241573	1.59026
chr2_240969310_240969328_pos_284895	1.58988
chr1_66274058_66274076_pos_19410	1.58977
chr15_55343374_55343392_pos_169793	1.5816
chr13_75416458_75416476_pos_143959	1.58072
chr5_53291676_53291694_pos_381738	1.56729
chr12_67045834_67045852_pos_122717	1.56512
chr11_73168848_73168866_pos_97928	1.56503
chr2_45892468_45892486_pos_252759	1.56125
chr14_68654711_68654729_pos_156704	1.56072
chr2_217033368_217033386_pos_278417	1.55909
chr10_51574510_51574528_pos_63539	1.55525
chr4_183848911_183848929_pos_374337	1.55125
chr12_89154940_89154958_pos_124892	1.54912
chr13_33107576_33107594_pos_138397	1.54649
chr1_223141190_223141208_pos_45237	1.54433
chr22_40108270_40108288_pos_311209	1.54243
chr4_184382193_184382211_pos_374537	1.53965
chr12_123076672_123076690_pos_133569	1.53754
chr10_125021861_125021879_pos_82331	1.53111
chr16_25061134_25061152_pos_188938	1.52909
chr8_126827780_126827798_pos_486837	1.52228
chr9_18851713_18851731_pos_493920	1.51977
chr9_133584616_133584634_pos_511074	1.51332
chr14_20800084_20800102_pos_149062	1.51084
chr15_69478468_69478486_pos_175235	1.50906
chr1_204324020_204324038_pos_40231	1.50892
chr4_38211638_38211656_pos_355979	1.50121
chr2_54616365_54616383_pos_254827	1.49658
chr22_45757179_45757197_pos_313062	1.49645
chr4_112348996_112349014_pos_363892	1.49557
chr6_46439533_46439551_pos_422485	1.49513
chr11_86958604_86958622_pos_100627	1.49064
chr4_165783802_165783820_pos_372231	1.49042
chr7_55129131_55129149_pos_453312	1.4889
chr18_77013908_77013926_pos_231504	1.48189
chr16_79716739_79716757_pos_195451	1.48081
chr10_102620762_102620780_pos_76154	1.47462
chr4_123871366_123871384_pos_365734	1.47257
chr1_56653603_56653621_pos_16449	1.46956
chr15_64158858_64158876_pos_172772	1.46661
chr8_97936834_97936852_pos_481557	1.46037
chr3_158567711_158567729_pos_343212	1.46008
chr4_52561208_52561226_pos_357474	1.45432
chr11_133547578_133547596_pos_109734	1.4494
chr1_91570044_91570062_pos_23185	1.44811
chr22_46524096_46524114_pos_313417	1.44382
chr7_31910354_31910372_pos_448570	1.44139
chr18_48742573_48742591_pos_227576	1.43939
chr4_5033390_5033408_pos_351876	1.43722
chr6_35048737_35048755_pos_418622	1.43557
chr3_66151147_66151165_pos_328500	1.43351
chr16_81550516_81550534_pos_195639	1.43342
chr3_61811804_61811822_pos_327167	1.43311
chr6_21588419_21588437_pos_416083	1.43008
chr5_55597821_55597839_pos_382373	1.42715
chr5_108139526_108139544_pos_390385	1.42699
chr10_79018498_79018516_pos_69883	1.42625
chr3_53089644_53089662_pos_325566	1.42604
chr3_35832295_35832313_pos_320652	1.42587
chr12_114026052_114026070_pos_131170	1.42415
chr4_95980758_95980776_pos_362606	1.42209
chr15_57335590_57335608_pos_170027	1.42185
chr10_91349163_91349181_pos_73104	1.42119
chr1_54332776_54332794_pos_15345	1.41754
chr2_232780116_232780134_pos_281912	1.41596
chr8_22061415_22061433_pos_471005	1.41162
chr10_13777154_13777172_pos_55696	1.41158
chr16_56912150_56912168_pos_191529	1.4105
chrX_53287754_53287772_pos_515772	1.40573
chr3_4746766_4746784_pos_314424	1.40118
chrX_38863800_38863818_pos_514212	1.40069
chr20_3825670_3825688_pos_285790	1.40008
chr8_74262440_74262458_pos_479002	1.39995
chr11_47917966_47917984_pos_93798	1.39817
chr1_234547236_234547254_pos_49199	1.39801
chr2_120820780_120820798_pos_264773	1.39758
chr1_234817150_234817168_pos_49580	1.39566
chr5_14745354_14745372_pos_378212	1.39425
chr3_128343663_128343681_pos_338101	1.39401
chr2_157077008_157077026_pos_268523	1.3931
chr3_192636748_192636766_pos_349210	1.39292
chr10_68261390_68261408_pos_65800	1.3919
chr3_27342437_27342455_pos_319083	1.39052
chr21_42263050_42263068_pos_302163	1.38752
chr1_183268291_183268309_pos_35941	1.3871
chr8_133507925_133507943_pos_488706	1.38537
chr18_34605772_34605790_pos_225365	1.38365
chr8_90012825_90012843_pos_480083	1.37887
chr22_17132258_17132276_pos_303638	1.37849
chr3_128805406_128805424_pos_338381	1.37827
chr5_126794353_126794371_pos_393783	1.37823
chr20_33478049_33478067_pos_290130	1.377
chr6_84052275_84052293_pos_425640	1.37425
chr4_169264048_169264066_pos_372929	1.36897
chr6_118556340_118556358_pos_430297	1.36897
chr11_128466365_128466383_pos_108117	1.36884
chr3_46849882_46849900_pos_324057	1.36763
chr17_59431814_59431832_pos_212914	1.36643
chr16_4347964_4347982_pos_185883	1.36628
chr6_46276715_46276733_pos_422415	1.36515
chrX_119190011_119190029_pos_517794	1.36452
chr17_76694438_76694456_pos_216892	1.36393
chr4_7632464_7632482_pos_352206	1.36251
chr2_67649921_67649939_pos_257221	1.36191
chr6_134531778_134531796_pos_432695	1.35996
chr22_46973348_46973366_pos_313823	1.35637
chr2_36399928_36399946_pos_249146	1.35474
chr10_11021584_11021602_pos_54712	1.35227
chr8_80637734_80637752_pos_479505	1.34912
chr6_37136191_37136209_pos_419839	1.34264
chr15_59174936_59174954_pos_170952	1.34123
chr9_131610236_131610254_pos_510342	1.34083
chr3_61928168_61928186_pos_327255	1.33696
chr13_98473739_98473757_pos_145886	1.33669
chr13_26013774_26013792_pos_136228	1.33565
chr10_128729044_128729062_pos_83013	1.3337
chr4_155512236_155512254_pos_371053	1.33181
chr16_56102346_56102364_pos_191309	1.33114
chr8_30098772_30098790_pos_473441	1.3298
chr6_140979999_140980017_pos_434810	1.32813
chr10_62014396_62014414_pos_64842	1.32555
chr4_14309756_14309774_pos_353419	1.32364
chr12_128076387_128076405_pos_134708	1.32292
chr6_142873159_142873177_pos_435066	1.32223
chr8_116443309_116443327_pos_483763	1.32082
chr2_16316908_16316926_pos_244474	1.31875
chr5_38538408_38538426_pos_380510	1.31711
chr16_25214181_25214199_pos_189005	1.31697
chr15_73367035_73367053_pos_176540	1.31601
chr17_31130938_31130956_pos_205887	1.31592
chr5_153572596_153572614_pos_402021	1.31431
chr10_74588688_74588706_pos_68183	1.31137
chrX_38966080_38966098_pos_514232	1.31129
chr1_21926276_21926294_pos_6834	1.30946
chr7_55969460_55969478_pos_453428	1.30862
chr19_46384674_46384692_pos_239691	1.30655
chr11_114775435_114775453_pos_103990	1.30636
chr18_59470766_59470784_pos_229944	1.30629
chr3_173913496_173913514_pos_345509	1.30527
chr4_114364858_114364876_pos_364435	1.3047
chr17_49752702_49752720_pos_210553	1.30361
chr17_57889008_57889026_pos_212458	1.30117
chr17_17758580_17758598_pos_203824	1.29998
chr13_29484467_29484485_pos_137237	1.29913
chr1_1788214_1788232_pos_188	1.29682
chr1_232568810_232568828_pos_48621	1.29492
chr2_25332670_25332688_pos_246303	1.29458
chr5_173278798_173278816_pos_406868	1.2928
chr3_38130228_38130246_pos_321572	1.29229
chr6_150568149_150568167_pos_436765	1.29207
chr7_21943103_21943121_pos_445889	1.2918
chr10_71093320_71093338_pos_66700	1.29005
chr2_66555794_66555812_pos_257076	1.28977
chr4_87027366_87027384_pos_361581	1.28832
chr12_4287759_4287777_pos_112611	1.28569
chr22_46589885_46589903_pos_313538	1.28473
chr6_53846435_53846453_pos_423423	1.28426
chr15_67179033_67179051_pos_174179	1.28389
chr10_4511852_4511870_pos_53503	1.28266
chr2_163718186_163718204_pos_270377	1.28162
chr1_12451267_12451285_pos_4333	1.28143
chr8_117992712_117992730_pos_484164	1.2795
chr9_121765328_121765346_pos_506660	1.27882
chr10_110504480_110504498_pos_78095	1.27767
chr2_240287146_240287164_pos_284689	1.27659
chr5_15260684_15260702_pos_378419	1.27643
chr5_56128462_56128480_pos_382548	1.27572
chr9_90000165_90000183_pos_499616	1.27548
chr9_91900596_91900614_pos_500035	1.27424
chr4_3112830_3112848_pos_351600	1.27388
chr22_41825532_41825550_pos_311799	1.27337
chr7_25845770_25845788_pos_446951	1.27222
chr12_67469909_67469927_pos_122794	1.27193
chr12_54591497_54591515_pos_120958	1.27157
chr5_139633449_139633467_pos_396541	1.27056
chr12_114421168_114421186_pos_131402	1.26975
chr6_138485264_138485282_pos_433659	1.26536
chr2_235861632_235861650_pos_282659	1.26398
chr16_84140160_84140178_pos_196231	1.26311
chr1_39214204_39214222_pos_11695	1.26261
chr1_39878852_39878870_pos_11981	1.262
chr12_64733988_64734006_pos_122275	1.26056
chr22_42698564_42698582_pos_312090	1.26002
chr11_20033860_20033878_pos_89788	1.25896
chr16_85317268_85317286_pos_196736	1.25866
chr2_220958167_220958185_pos_280084	1.25824
chrX_134676550_134676568_pos_518499	1.25784
chr19_41299904_41299922_pos_238698	1.25755
chr7_132255318_132255336_pos_461875	1.25731
chr1_64052071_64052089_pos_18829	1.25724
chrX_150504865_150504883_pos_518989	1.2571
chr17_32356034_32356052_pos_206135	1.25583
chr19_15325027_15325045_pos_235593	1.25318
chr10_30037754_30037772_pos_59474	1.25238
chr15_100106928_100106946_pos_184233	1.25231
chr20_46400478_46400496_pos_293358	1.2491
chr11_35087822_35087840_pos_91444	1.24892
chr18_26511640_26511658_pos_224629	1.24884
chr3_140187618_140187636_pos_340280	1.24873
chr3_23994951_23994969_pos_318427	1.24856
chr7_150968178_150968196_pos_465017	1.24529
chr20_32841862_32841880_pos_290010	1.24464
chr15_83904658_83904676_pos_179265	1.24444
chr8_30412268_30412286_pos_473762	1.24393
chrX_65596834_65596852_pos_516026	1.24387
chr7_3164636_3164654_pos_443301	1.24302
chr6_46484656_46484674_pos_422557	1.23994
chr10_63595290_63595308_pos_65374	1.23837
chr3_45057140_45057158_pos_323488	1.2378
chr3_58175524_58175542_pos_326733	1.2377
chr16_73771958_73771976_pos_194528	1.23767
chr5_56589326_56589344_pos_382816	1.23748
chr14_55780458_55780476_pos_153331	1.23672
chr15_60576663_60576681_pos_171212	1.23653
chr10_114766742_114766760_pos_80100	1.23422
chr16_69891114_69891132_pos_193693	1.23377
chr10_12235282_12235300_pos_55266	1.23211
chr12_79776352_79776370_pos_124331	1.2321
chr7_25846822_25846840_pos_446958	1.23142
chr9_91098531_91098549_pos_499703	1.23061
chrX_40149958_40149976_pos_514798	1.22996
chr5_16007966_16007984_pos_378624	1.22946
chr16_23132928_23132946_pos_188603	1.22922
chr18_3183428_3183446_pos_220092	1.22696
chr7_113716172_113716190_pos_459431	1.22415
chr12_109545498_109545516_pos_129920	1.22244
chr22_24289354_24289372_pos_305544	1.22239
chr2_173607774_173607792_pos_271991	1.22235
chr4_76448262_76448280_pos_359871	1.22218
chr17_35133821_35133839_pos_206389	1.22207
chr14_100142782_100142800_pos_162772	1.22163
chr16_64907927_64907945_pos_192452	1.2212
chr13_46555144_46555162_pos_141408	1.2201
chr3_60633629_60633647_pos_326971	1.21589
chr10_116687842_116687860_pos_80225	1.21571
chr8_61079370_61079388_pos_478153	1.21472
chr16_78318668_78318686_pos_195200	1.2145
chr3_25008205_25008223_pos_318656	1.21384
chr11_82883932_82883950_pos_99994	1.21195
chr19_33350784_33350802_pos_237389	1.21175
chr2_3459717_3459735_pos_241896	1.21058
chr3_73547319_73547337_pos_331067	1.21028
chrX_107747744_107747762_pos_517393	1.21012
chr12_95200876_95200894_pos_126962	1.20921
chr10_24293788_24293806_pos_58147	1.20872
chr7_92044394_92044412_pos_456209	1.20816
chr9_99445514_99445532_pos_502221	1.20787
chr10_88210258_88210276_pos_71925	1.20778
chr16_82701590_82701608_pos_195923	1.20714
chr3_107209538_107209556_pos_333046	1.20592
chr8_17851481_17851499_pos_469880	1.20572
chr7_116877550_116877568_pos_459956	1.20558
chr6_159465023_159465041_pos_439110	1.20504
chr12_93128112_93128130_pos_125887	1.20387
chr5_172474492_172474510_pos_405832	1.20371
chr12_3158026_3158044_pos_111967	1.20351
chr11_33709822_33709840_pos_91037	1.20174
chr14_76998179_76998197_pos_159737	1.20164
chr2_235677734_235677752_pos_282614	1.20032
chr3_111824308_111824326_pos_333495	1.19873
chr1_54403132_54403150_pos_15475	1.19687
chr3_66454378_66454396_pos_328733	1.19625
chr15_57506088_57506106_pos_170271	1.19259
chr5_159906640_159906658_pos_403964	1.19234
chr5_67512080_67512098_pos_385076	1.19121
chr1_63778424_63778442_pos_18494	1.19112
chr12_93303158_93303176_pos_126057	1.19045
chr11_12897924_12897942_pos_87779	1.18996
chr12_93300798_93300816_pos_126038	1.18781
chr12_88058558_88058576_pos_124750	1.18682
chr11_44623472_44623490_pos_92272	1.18495
chr10_121997680_121997698_pos_81200	1.18463
chr4_38717734_38717752_pos_356107	1.18455
chr2_120958141_120958159_pos_264867	1.18435
chr22_26886660_26886678_pos_306288	1.18402
chrX_39453919_39453937_pos_514328	1.18342
chr15_63970270_63970288_pos_172658	1.18288
chr5_178234556_178234574_pos_408127	1.18285
chr15_73517690_73517708_pos_176651	1.18181
chr21_45069304_45069322_pos_302876	1.18181
chr11_75343206_75343224_pos_98553	1.18155
chr5_115461668_115461686_pos_391683	1.18103
chr1_116335450_116335468_pos_27576	1.18021
chr10_68155631_68155649_pos_65782	1.18
chr5_17056236_17056254_pos_378998	1.17887
chr20_44551686_44551704_pos_292872	1.17842
chr12_32821466_32821484_pos_117400	1.17755
chr20_41330592_41330610_pos_292341	1.17591
chr11_118380754_118380772_pos_105029	1.17533
chr2_143474595_143474613_pos_267016	1.17476
chr11_69041789_69041807_pos_97077	1.17418
chr16_50627490_50627508_pos_190449	1.17334
chr22_32958356_32958374_pos_308522	1.1725
chr12_1650316_1650334_pos_110783	1.1722
chr8_127975958_127975976_pos_487193	1.17217
chr6_149133974_149133992_pos_436342	1.1719
chr13_29356398_29356416_pos_137080	1.17134
chr12_98426098_98426116_pos_127508	1.17115
chr3_45818240_45818258_pos_323799	1.17052
chr8_133081893_133081911_pos_488355	1.17026
chr11_131456330_131456348_pos_109537	1.16989
chr1_91585190_91585208_pos_23212	1.1691
chr20_57407086_57407104_pos_296164	1.16906
chr2_30224200_30224218_pos_247550	1.16884
chr9_33320702_33320720_pos_494729	1.1686
chr4_41318922_41318940_pos_356504	1.16755
chr9_14097368_14097386_pos_492751	1.16698
chr13_111278906_111278924_pos_148130	1.16591
chr3_88810748_88810766_pos_331621	1.16552
chr3_50649136_50649154_pos_325047	1.16551
chr3_179852446_179852464_pos_346497	1.16439
chr11_114262788_114262806_pos_103937	1.16249
chr19_43634674_43634692_pos_239030	1.16234
chr11_108975929_108975947_pos_102541	1.16201
chr1_151735294_151735312_pos_29372	1.16136
chr6_33018930_33018948_pos_418031	1.15989
chr12_1474720_1474738_pos_110669	1.15956
chr2_16572152_16572170_pos_244677	1.15899
chr2_31295914_31295932_pos_248231	1.1589
chr17_50686492_50686510_pos_211181	1.15852
chr4_139914282_139914300_pos_367394	1.1585
chr5_112338990_112339008_pos_391024	1.15712
chr13_46667208_46667226_pos_141531	1.15711
chr1_234969162_234969180_pos_49778	1.15681
chr5_150142078_150142096_pos_400907	1.15671
chr6_96968494_96968512_pos_426942	1.15602
chr20_6770376_6770394_pos_286452	1.15507
chr6_158793630_158793648_pos_438932	1.15375
chr12_47768715_47768733_pos_119059	1.15324
chr5_172175410_172175428_pos_405722	1.1515
chr1_183356026_183356044_pos_36069	1.15133
chr11_119990452_119990470_pos_105660	1.15121
chr17_15267196_15267214_pos_202785	1.15076
chr2_45882844_45882862_pos_252724	1.15066
chr3_36906715_36906733_pos_320707	1.15054
chr10_119515902_119515920_pos_80834	1.14915
chr17_73307206_73307224_pos_215791	1.1491
chr7_132417175_132417193_pos_462056	1.14881
chr13_59750974_59750992_pos_143184	1.14678
chr3_97979927_97979945_pos_331822	1.1465
chr10_95359650_95359668_pos_74189	1.1444
chr5_16120843_16120861_pos_378665	1.14404
chr8_18562580_18562598_pos_470013	1.14296
chr17_47982786_47982804_pos_210071	1.14239
chr1_27520812_27520830_pos_9055	1.14212
chr2_163594194_163594212_pos_270254	1.14155
chr1_13601182_13601200_pos_4689	1.14106
chr17_8694418_8694436_pos_201591	1.14063
chr13_43767902_43767920_pos_140735	1.13982
chr2_8510684_8510702_pos_242466	1.1371
chr16_70430312_70430330_pos_193788	1.1357
chr2_240236700_240236718_pos_284602	1.13477
chr9_129218129_129218147_pos_509017	1.13307
chr3_124792164_124792182_pos_336749	1.1319
chr11_73225177_73225195_pos_97969	1.13189
chr10_35332034_35332052_pos_61334	1.13182
chr5_38370614_38370632_pos_380428	1.13131
chr1_63913690_63913708_pos_18667	1.128
chr12_114799773_114799791_pos_131607	1.12784
chr17_50686610_50686628_pos_211184	1.12696
chr16_78117823_78117841_pos_195171	1.12582
chr3_106814023_106814041_pos_332996	1.12529
chr7_47326176_47326194_pos_451868	1.12527
chr15_77059948_77059966_pos_177670	1.12474
chr16_66037502_66037520_pos_192658	1.12458
chr2_40267932_40267950_pos_250682	1.12437
chr6_146274912_146274930_pos_435881	1.12405
chr13_51260406_51260424_pos_142693	1.12352
chr9_130977864_130977882_pos_509876	1.1234
chr8_15723328_15723346_pos_469430	1.12285
chr1_203130730_203130748_pos_39396	1.12254
chr20_53655149_53655167_pos_295538	1.12111
chr5_3127935_3127953_pos_376858	1.12048
chr2_46336892_46336910_pos_253191	1.11886
chr1_226604112_226604130_pos_46070	1.11868
chr2_238409160_238409178_pos_284088	1.11866
chr6_35238950_35238968_pos_418819	1.11797
chr12_1643208_1643226_pos_110765	1.11693
chr14_54769696_54769714_pos_152967	1.11667
chr3_152395944_152395962_pos_342414	1.11562
chrX_18833208_18833226_pos_513431	1.11528
chr3_140187689_140187707_pos_340281	1.11463
chr22_40155662_40155680_pos_311223	1.11338
chr3_45643048_45643066_pos_323715	1.11315
chr12_102406206_102406224_pos_127713	1.11282
chr5_88926719_88926737_pos_388712	1.11269
chr9_106676029_106676047_pos_502711	1.11226
chr17_1963568_1963586_pos_199541	1.11208
chr13_79813828_79813846_pos_144584	1.11151
chr6_12065901_12065919_pos_412188	1.11018
chr16_66248420_66248438_pos_192696	1.11007
chr17_50853094_50853112_pos_211251	1.10906
chr11_118929626_118929644_pos_105231	1.10835
chr1_183908268_183908286_pos_36412	1.10811
chr8_2074016_2074034_pos_466481	1.1073
chr11_47540578_47540596_pos_93688	1.10704
chr16_7351864_7351882_pos_186262	1.10703
chr9_14326524_14326542_pos_493153	1.10683
chr2_46568841_46568859_pos_253426	1.1066
chr10_71700966_71700984_pos_66957	1.10578
chr2_231541705_231541723_pos_281737	1.10417
chr8_93936332_93936350_pos_480549	1.10404
chr18_47968202_47968220_pos_227117	1.10255
chr22_33775175_33775193_pos_308687	1.10224
chr7_135822968_135822986_pos_463016	1.10201
chr3_107065141_107065159_pos_333007	1.10167
chr14_72702438_72702456_pos_158096	1.10137
chr11_114888932_114888950_pos_104036	1.10078
chr3_156150644_156150662_pos_342647	1.09951
chr5_34717901_34717919_pos_380001	1.09903
chr20_22763714_22763732_pos_288658	1.09878
chr12_11763976_11763994_pos_113901	1.09871
chr1_230334262_230334280_pos_47396	1.09858
chr1_232486905_232486923_pos_48483	1.0976
chr6_131765240_131765258_pos_432150	1.09725
chrX_119507388_119507406_pos_517848	1.0972
chr3_123344252_123344270_pos_335888	1.09657
chr20_38579286_38579304_pos_291835	1.09602
chr18_62451342_62451360_pos_230196	1.09526
chr6_140049961_140049979_pos_434569	1.09495
chr1_56171377_56171395_pos_16090	1.09468
chr11_36349778_36349796_pos_91795	1.09446
chr8_122936182_122936200_pos_485156	1.09421
chr6_41713356_41713374_pos_420980	1.09411
chr10_29329174_29329192_pos_58992	1.09314
chr15_62482936_62482954_pos_171617	1.09297
chr12_96221105_96221123_pos_127266	1.09282
chr15_78760336_78760354_pos_178356	1.0927
chr10_118339277_118339295_pos_80336	1.09258
chr19_49840548_49840566_pos_240831	1.09104
chr22_28903884_28903902_pos_307142	1.09062
chr12_27539285_27539303_pos_116751	1.09052
chr2_227444106_227444124_pos_281156	1.09012
chr22_23216120_23216138_pos_305089	1.08996
chr20_57476204_57476222_pos_296287	1.08978
chr2_158042267_158042285_pos_268651	1.08937
chr15_42584164_42584182_pos_168106	1.08819
chr5_142741177_142741195_pos_398002	1.08732
chr1_23927290_23927308_pos_7451	1.08588
chr11_112784518_112784536_pos_103167	1.08462
chr9_88759328_88759346_pos_499161	1.08409
chr2_47900256_47900274_pos_254047	1.08305
chr10_69722016_69722034_pos_66132	1.08255
chr18_26541612_26541630_pos_224645	1.08226
chr6_148999983_149000001_pos_436305	1.0818
chr1_177302616_177302634_pos_34656	1.08113
chr6_46437728_46437746_pos_422473	1.0807
chr12_124848887_124848905_pos_134605	1.07939
chr5_176372330_176372348_pos_407809	1.07932
chr10_93438724_93438742_pos_73759	1.07894
chr17_1001446_1001464_pos_198931	1.07854
chr6_150167608_150167626_pos_436545	1.07826
chr1_185881071_185881089_pos_37216	1.07811
chr3_124364752_124364770_pos_336527	1.07804
chr17_40551276_40551294_pos_207765	1.07542
chr1_230682962_230682980_pos_47440	1.07536
chr2_85713374_85713392_pos_259547	1.07519
chr6_121667004_121667022_pos_430732	1.07455
chr8_79828640_79828658_pos_479311	1.07453
chr4_37945936_37945954_pos_355715	1.07437
chrX_136031020_136031038_pos_518600	1.07436
chr4_8181927_8181945_pos_352715	1.07415
chr1_16375845_16375863_pos_5545	1.07391
chr20_6074448_6074466_pos_286363	1.07306
chr1_201554197_201554215_pos_38443	1.07295
chr8_81364704_81364722_pos_479816	1.07232
chr7_1096638_1096656_pos_442444	1.07229
chr8_22751002_22751020_pos_471398	1.07157
chr3_138351766_138351784_pos_340051	1.0714
chr3_193869410_193869428_pos_349500	1.07037
chr11_103529382_103529400_pos_102252	1.07019
chr1_115680404_115680422_pos_27336	1.06966
chr3_32130092_32130110_pos_320251	1.06925
chr22_28023944_28023962_pos_306828	1.0685
chr12_105982214_105982232_pos_128644	1.06763
chr12_42558008_42558026_pos_117686	1.067
chr3_37492482_37492500_pos_320995	1.06694
chr7_131231540_131231558_pos_461494	1.06688
chr3_179020197_179020215_pos_346348	1.06619
chr6_11655038_11655056_pos_412062	1.06589
chr12_69435800_69435818_pos_123257	1.06546
chr12_32854262_32854280_pos_117449	1.06537
chr7_134032271_134032289_pos_462338	1.06475
chr22_17897018_17897036_pos_304008	1.06455
chr3_29503520_29503538_pos_319515	1.06418
chr1_23576766_23576784_pos_7360	1.06416
chr9_113448692_113448710_pos_504759	1.0637
chr9_131670004_131670022_pos_510476	1.06368
chr22_37895104_37895122_pos_310344	1.06326
chr8_48397365_48397383_pos_476525	1.06259
chr16_19574260_19574278_pos_187994	1.06215
chr18_77014712_77014730_pos_231509	1.05991
chr9_34561094_34561112_pos_495005	1.05874
chr3_192681321_192681339_pos_349278	1.05861
chr10_69721931_69721949_pos_66129	1.0583
chr20_19451711_19451729_pos_288101	1.0583
chr10_31631400_31631418_pos_60158	1.05803
chr9_69331769_69331787_pos_496811	1.05788
chr1_201907850_201907868_pos_38788	1.05778
chr18_36493490_36493508_pos_226157	1.05759
chr9_114895208_114895226_pos_505412	1.05627
chr14_93028588_93028606_pos_161791	1.05595
chr1_43939040_43939058_pos_13517	1.05579
chr6_163157660_163157678_pos_439783	1.05532
chr4_2413050_2413068_pos_351377	1.05512
chr7_540238_540256_pos_442115	1.05505
chr16_24971831_24971849_pos_188850	1.05389
chr9_12922722_12922740_pos_492186	1.05336
chr11_46826579_46826597_pos_93373	1.0529
chr5_171600940_171600958_pos_405337	1.05211
chr15_25542893_25542911_pos_164421	1.05141
chr6_19851959_19851977_pos_415590	1.05101
chr20_53382689_53382707_pos_295429	1.04997
chr20_59837815_59837833_pos_296921	1.04944
chr12_93763038_93763056_pos_126278	1.04901
chr22_43086510_43086528_pos_312447	1.04883
chr2_179341338_179341356_pos_273078	1.04837
chr17_57578254_57578272_pos_212162	1.04836
chr17_10171958_10171976_pos_202104	1.04797
chr1_182236399_182236417_pos_35581	1.04787
chr2_204129828_204129846_pos_276454	1.04774
chr6_139510182_139510200_pos_434193	1.04747
chr22_30946082_30946100_pos_307747	1.04734
chr3_177041194_177041212_pos_345621	1.04729
chr2_62371122_62371140_pos_255900	1.04694
chr11_2692763_2692781_pos_84534	1.04687
chr3_56019528_56019546_pos_326037	1.04681
chr9_136566910_136566928_pos_511960	1.04632
chr3_30354914_30354932_pos_319764	1.04629
chr20_37983778_37983796_pos_291377	1.04599
chr9_91873742_91873760_pos_499995	1.04589
chr14_75422426_75422444_pos_159150	1.04583
chr1_218392472_218392490_pos_44219	1.04552
chr22_44019986_44020004_pos_312560	1.04549
chr5_56494533_56494551_pos_382731	1.04536
chr14_24922092_24922110_pos_149778	1.04497
chr3_111908870_111908888_pos_333594	1.04445
chr6_33195439_33195457_pos_418059	1.044
chr2_96104301_96104319_pos_260298	1.04399
chr6_2275844_2275862_pos_409184	1.04268
chr1_115755652_115755670_pos_27390	1.04267
chr3_61780186_61780204_pos_327107	1.04232
chr2_69018004_69018022_pos_257469	1.04126
chr4_185120114_185120132_pos_374867	1.03988
chr22_20555471_20555489_pos_304804	1.03977
chr6_140083234_140083252_pos_434627	1.03954
chr2_55088115_55088133_pos_254952	1.03877
chr7_41916443_41916461_pos_450658	1.0384
chr3_71423354_71423372_pos_330228	1.03811
chr7_132333519_132333537_pos_461930	1.03717
chr1_208086688_208086706_pos_41636	1.03714
chr2_7012620_7012638_pos_242251	1.03634
chr14_83975900_83975918_pos_160220	1.03623
chr17_50197410_50197428_pos_210854	1.03425
chr5_180817268_180817286_pos_408536	1.03419
chr22_33771426_33771444_pos_308682	1.03414
chr10_100881512_100881530_pos_75625	1.03389
chr1_89610277_89610295_pos_22883	1.03375
chr5_113218396_113218414_pos_391391	1.03344
chr2_100959588_100959606_pos_261586	1.0325
chr16_27651254_27651272_pos_189255	1.03242
chr18_58551854_58551872_pos_229513	1.03207
chr21_15007040_15007058_pos_297893	1.03205
chr3_127743889_127743907_pos_337764	1.03191
chr17_78085075_78085093_pos_217674	1.03189
chr7_77877903_77877921_pos_455221	1.03147
chr6_44010702_44010720_pos_421850	1.0309
chr3_132352828_132352846_pos_339206	1.03022
chr11_2561893_2561911_pos_84477	1.03013
chr12_20520738_20520756_pos_115666	1.02983
chr1_147734628_147734646_pos_28721	1.02927
chr3_171743868_171743886_pos_344803	1.02904
chr17_76370128_76370146_pos_216687	1.02895
chr2_71579280_71579298_pos_258281	1.02874
chr2_233193887_233193905_pos_281949	1.02857
chr11_10394802_10394820_pos_85973	1.02776
chr7_47361835_47361853_pos_451952	1.02773
chr3_114615856_114615874_pos_334297	1.02743
chr20_35849912_35849930_pos_290778	1.02741
chr9_109816110_109816128_pos_503701	1.02726
chr3_123046427_123046445_pos_335737	1.02696
chr10_79218996_79219014_pos_70303	1.02679
chr1_207958499_207958517_pos_41565	1.02552
chr1_89823686_89823704_pos_22997	1.02466
chr2_196113501_196113519_pos_274877	1.02449
chr11_114216068_114216086_pos_103905	1.02445
chr15_47768964_47768982_pos_168743	1.02426
chr20_57716407_57716425_pos_296395	1.02415
chr3_172203028_172203046_pos_345209	1.024
chr17_47204962_47204980_pos_209852	1.02249
chr2_17610430_17610448_pos_244789	1.02198
chr9_33117024_33117042_pos_494579	1.02157
chr4_16116221_16116239_pos_353830	1.02141
chr10_77910064_77910082_pos_69184	1.0214
chr15_22888205_22888223_pos_164302	1.02095
chr10_69866534_69866552_pos_66238	1.02066
chr7_21941624_21941642_pos_445875	1.02063
chr3_130260880_130260898_pos_338983	1.02031
chr16_89724163_89724181_pos_198409	1.02023
chr7_49778854_49778872_pos_452556	1.01941
chr4_112348950_112348968_pos_363891	1.01765
chr6_46052224_46052242_pos_422361	1.01728
chr10_73868048_73868066_pos_67853	1.01727
chr21_34344403_34344421_pos_300144	1.0171
chr8_125446864_125446882_pos_486488	1.01616
chr3_128344232_128344250_pos_338108	1.01592
chr4_151695185_151695203_pos_370155	1.0159
chr20_38094466_38094484_pos_291544	1.0158
chr21_46540216_46540234_pos_303589	1.0154
chr11_66524464_66524482_pos_96424	1.01489
chr17_75036756_75036774_pos_216233	1.01447
chr3_156685312_156685330_pos_342839	1.01425
chr5_38059942_38059960_pos_380396	1.01366
chr1_210633759_210633777_pos_42436	1.01364
chr7_70710166_70710184_pos_454031	1.01359
chr22_17962358_17962376_pos_304252	1.01343
chr17_4593581_4593599_pos_200770	1.01331
chr3_71008374_71008392_pos_329700	1.013
chr1_160376752_160376770_pos_31005	1.01261
chr22_37863514_37863532_pos_310334	1.01192
chrX_40101320_40101338_pos_514670	1.01181
chr9_68859523_68859541_pos_496372	1.01155
chr2_43231468_43231486_pos_252040	1.0113
chr13_110315042_110315060_pos_147545	1.0111
chr1_34852827_34852845_pos_10954	1.01107
chr15_61069672_61069690_pos_171406	1.01055
chr1_227896096_227896114_pos_46574	1.01049
chr5_32275261_32275279_pos_379482	1.01027
chr6_129263446_129263464_pos_431832	1.01027
chr1_101264974_101264992_pos_25433	1.00987
chr13_27584086_27584104_pos_136524	1.00897
chr11_46504532_46504550_pos_93227	1.00756
chr8_27408405_27408423_pos_472686	1.00733
chr4_113822818_113822836_pos_364422	1.00718
chr15_68730540_68730558_pos_175018	1.007
chr5_149128152_149128170_pos_399759	1.00695
chr10_89519564_89519582_pos_72534	1.00637
chr4_153851914_153851932_pos_370982	1.00531
chr5_41263546_41263564_pos_380945	1.00511
chr4_88041698_88041716_pos_361922	1.00482
chr3_14234418_14234436_pos_316718	1.00434
chr3_65557348_65557366_pos_328210	1.00431
chr1_9900491_9900509_pos_2987	1.00403
chr18_44508178_44508196_pos_226475	1.00324
chr3_125025073_125025091_pos_336926	1.0031
chr3_134665360_134665378_pos_339814	1.00265
chr15_64851630_64851648_pos_173039	1.00183
chr11_61448725_61448743_pos_94567	1.00176
chr10_91628078_91628096_pos_73389	1.00161
chr7_37285834_37285852_pos_450130	1.00155
chr9_2469822_2469840_pos_491199	1.00118
chr1_19069094_19069112_pos_5895	1.00116
chr11_66834370_66834388_pos_96451	1.00103
chr7_112212884_112212902_pos_459280	1.00091
chr1_206590206_206590224_pos_41085	1.00063
chr2_48106584_48106602_pos_254052	1.00017
chr1_212234896_212234914_pos_42735	0.99973
chr4_151323144_151323162_pos_370001	0.999724
chr2_102064560_102064578_pos_262342	0.999358
chrX_39722018_39722036_pos_514441	0.998206
chr5_150401306_150401324_pos_401052	0.997844
chr1_10045386_10045404_pos_3037	0.997622
chrX_72381865_72381883_pos_516929	0.997154
chr5_57857565_57857583_pos_383264	0.997127
chr20_19875740_19875758_pos_288266	0.99688
chr10_67141286_67141304_pos_65636	0.996816
chr22_20550272_20550290_pos_304773	0.996485
chr8_140118801_140118819_pos_489264	0.996448
chr15_52349312_52349330_pos_169651	0.995954
chr20_19945736_19945754_pos_288347	0.995808
chr3_55907819_55907837_pos_326022	0.995123
chrX_72381738_72381756_pos_516927	0.994956
chr4_128221946_128221964_pos_366316	0.994782
chr10_18455348_18455366_pos_57081	0.994682
chr5_14728642_14728660_pos_378187	0.99459
chr3_183638600_183638618_pos_346691	0.994271
chr2_23636610_23636628_pos_245870	0.994029
chr1_7506030_7506048_pos_1564	0.993894
chr18_8626704_8626722_pos_221044	0.993231
chr5_89757220_89757238_pos_388805	0.992802
chr3_121330909_121330927_pos_335416	0.992733
chr18_7367468_7367486_pos_220660	0.992688
chr5_9515676_9515694_pos_377226	0.992635
chr21_37380657_37380675_pos_300718	0.992457
chr16_81746291_81746309_pos_195753	0.992434
chr4_38114645_38114663_pos_355877	0.992245
chr10_78401886_78401904_pos_69371	0.992177
chr6_106103512_106103530_pos_427373	0.992125
chr4_23819091_23819109_pos_354321	0.991878
chr2_54372519_54372537_pos_254409	0.991861
chr3_64815638_64815656_pos_327841	0.991722
chr2_159202990_159203008_pos_269272	0.991614
chr2_27681725_27681743_pos_246698	0.99135
chr15_72971866_72971884_pos_176446	0.991266
chr2_151754694_151754712_pos_268130	0.990983
chr18_28152967_28152985_pos_224921	0.990879
chr9_115158134_115158152_pos_505448	0.990683
chr1_116067804_116067822_pos_27459	0.989307
chr7_28102888_28102906_pos_447318	0.989053
chr13_33126529_33126547_pos_138444	0.988657
chr16_57590868_57590886_pos_191761	0.988459
chr15_57574274_57574292_pos_170409	0.988422
chr18_13418031_13418049_pos_222225	0.988133
chr2_108933948_108933966_pos_263245	0.988101
chr22_38446420_38446438_pos_310643	0.987908
chr9_133360100_133360118_pos_510972	0.987775
chr6_38604924_38604942_pos_420307	0.987724
chr14_93093150_93093168_pos_161907	0.987686
chrX_21711360_21711378_pos_513629	0.987592
chr2_133634028_133634046_pos_266000	0.987386
chr6_36770085_36770103_pos_419423	0.987053
chr1_205582610_205582628_pos_40689	0.986861
chr3_114527294_114527312_pos_334223	0.986751
chr5_172168012_172168030_pos_405705	0.986107
chr10_16815181_16815199_pos_56426	0.985195
chr1_52703121_52703139_pos_14965	0.985105
chr17_9244291_9244309_pos_201815	0.984508
chr22_38761025_38761043_pos_310742	0.984495
chr12_106150820_106150838_pos_128908	0.98442
chr3_25426475_25426493_pos_318699	0.98424
chr3_172857278_172857296_pos_345457	0.984031
chr18_6332053_6332071_pos_220460	0.98393
chr2_36374732_36374750_pos_249115	0.983826
chr9_2814084_2814102_pos_491373	0.983737
chr22_43077590_43077608_pos_312432	0.983673
chr5_143341432_143341450_pos_398639	0.983212
chr11_86606432_86606450_pos_100438	0.982338
chr9_115146702_115146720_pos_505442	0.982105
chr17_1786180_1786198_pos_199413	0.981523
chr2_225164650_225164668_pos_280807	0.981416
chr17_62821112_62821130_pos_213620	0.980962
chr16_57167072_57167090_pos_191592	0.980945
chr12_53065834_53065852_pos_120576	0.980838
chr7_106731477_106731495_pos_458553	0.980813
chr13_32119690_32119708_pos_138037	0.980737
chr16_88768350_88768368_pos_198165	0.980265
chr2_163457564_163457582_pos_270210	0.979299
chr10_29608044_29608062_pos_59146	0.97838
chr12_122389850_122389868_pos_133342	0.978329
chr5_79696030_79696048_pos_387428	0.977989
chr3_59265726_59265744_pos_326917	0.977832
chr10_114714410_114714428_pos_80023	0.977592
chr11_92707906_92707924_pos_100930	0.977549
chr5_123204434_123204452_pos_392451	0.977519
chr9_93173868_93173886_pos_500423	0.977458
chr1_54337016_54337034_pos_15361	0.977183
chr3_105787242_105787260_pos_332854	0.976214
chr2_168204016_168204034_pos_270787	0.975889
chr1_25574918_25574936_pos_8055	0.975582
chr2_96824144_96824162_pos_260598	0.975173
chr2_54360478_54360496_pos_254401	0.975167
chr2_215919489_215919507_pos_277919	0.975154
chr1_94654040_94654058_pos_24324	0.974984
chr13_79783015_79783033_pos_144549	0.974813
chr10_98373915_98373933_pos_75229	0.97458
chr3_69873120_69873138_pos_329543	0.974031
chr8_41286270_41286288_pos_475561	0.974002
chr3_53304235_53304253_pos_325694	0.973922
chr12_20588344_20588362_pos_115690	0.973751
chr6_149840695_149840713_pos_436475	0.973736
chr14_32226289_32226307_pos_150346	0.973584
chr21_46375004_46375022_pos_303564	0.973543
chr8_33561437_33561455_pos_474181	0.973421
chr2_164565563_164565581_pos_270449	0.97269
chr7_150621520_150621538_pos_464836	0.972518
chrX_133523217_133523235_pos_518376	0.971752
chr3_152271848_152271866_pos_342239	0.971714
chr11_35380788_35380806_pos_91581	0.971344
chr14_73783644_73783662_pos_158561	0.971018
chr3_119517400_119517418_pos_334799	0.970812
chr1_41558900_41558918_pos_12705	0.970446
chr6_7595651_7595669_pos_411260	0.96984
chr10_122149536_122149554_pos_81410	0.969553
chr6_41055348_41055366_pos_420660	0.969531
chr19_45569002_45569020_pos_239525	0.969458
chr11_76161484_76161502_pos_98944	0.969434
chr9_75700486_75700504_pos_497609	0.969216
chr21_39098986_39099004_pos_301486	0.96902
chr3_16770892_16770910_pos_317606	0.968925
chr18_45248672_45248690_pos_226661	0.968714
chr15_37096342_37096360_pos_166536	0.968704
chr1_211552255_211552273_pos_42530	0.96852
chr15_59223376_59223394_pos_170976	0.968016
chr8_109575907_109575925_pos_483626	0.967973
chr1_101288694_101288712_pos_25440	0.967967
chr12_117077234_117077252_pos_132212	0.967945
chr9_107252220_107252238_pos_502979	0.967918
chr22_32947696_32947714_pos_308464	0.967714
chr14_59229794_59229812_pos_153832	0.966326
chr2_120227806_120227824_pos_264560	0.965656
chr5_15703948_15703966_pos_378523	0.965471
chr8_47724216_47724234_pos_476407	0.965433
chr3_169121033_169121051_pos_343910	0.965316
chr9_91098394_91098412_pos_499701	0.96527
chr4_184382486_184382504_pos_374542	0.965246
chr7_35450638_35450656_pos_449469	0.96503
chr16_81696890_81696908_pos_195733	0.964724
chr10_34808887_34808905_pos_61239	0.96459
chr22_33780484_33780502_pos_308698	0.964578
chr21_33686516_33686534_pos_299860	0.964245
chr2_188869696_188869714_pos_273858	0.964024
chr2_8654509_8654527_pos_242582	0.96401
chr1_42173514_42173532_pos_12942	0.963994
chr2_163730918_163730936_pos_270394	0.96351
chr5_71873412_71873430_pos_385681	0.9634
chr17_28745878_28745896_pos_205200	0.963366
chr5_124832047_124832065_pos_393259	0.963233
chr16_75402602_75402620_pos_194972	0.962743
chr12_124562563_124562581_pos_134308	0.962668
chr17_50661973_50661991_pos_211175	0.962178
chr14_33851500_33851518_pos_150732	0.96204
chr14_25046346_25046364_pos_149871	0.961517
chr9_537952_537970_pos_490637	0.96119
chr17_29665446_29665464_pos_205513	0.961136
chr11_132072868_132072886_pos_109627	0.96087
chr18_3100077_3100095_pos_220024	0.960843
chrX_70014128_70014146_pos_516702	0.960828
chr4_86960368_86960386_pos_361532	0.960558
chr22_46457570_46457588_pos_313380	0.960499
chr5_139150796_139150814_pos_396322	0.959645
chr18_48490232_48490250_pos_227317	0.959538
chr4_7257658_7257676_pos_352143	0.959434
chr8_98007798_98007816_pos_481601	0.959294
chr10_12960318_12960336_pos_55460	0.958819
chr9_35526558_35526576_pos_495204	0.958616
chr15_98983538_98983556_pos_183470	0.958471
chr13_51591248_51591266_pos_142745	0.958309
chr8_130121330_130121348_pos_487676	0.958141
chr4_72970776_72970794_pos_359511	0.957979
chr1_111746148_111746166_pos_26381	0.957681
chr16_79003184_79003202_pos_195373	0.957671
chr22_44995343_44995361_pos_312816	0.957036
chr18_21452874_21452892_pos_222460	0.956799
chr5_132212044_132212062_pos_394568	0.956453
chr7_112988410_112988428_pos_459408	0.956339
chr6_138555798_138555816_pos_433815	0.956212
chr10_132516032_132516050_pos_83668	0.956193
chr15_85709422_85709440_pos_180191	0.955811
chr11_34244241_34244259_pos_91203	0.955792
chr10_49241213_49241231_pos_63023	0.955119
chr17_42050036_42050054_pos_207997	0.95503
chr4_169102799_169102817_pos_372874	0.955024
chr5_176781308_176781326_pos_407899	0.95493
chr22_17368912_17368930_pos_303711	0.954928
chr4_76623790_76623808_pos_360116	0.954902
chr2_212534592_212534610_pos_277575	0.954874
chr3_186218166_186218184_pos_347411	0.954606
chr11_100785628_100785646_pos_102043	0.954601
chr6_139076970_139076988_pos_433989	0.954268
chr9_131589186_131589204_pos_510299	0.953568
chr9_68507648_68507666_pos_496184	0.95336
chr6_162491855_162491873_pos_439664	0.95312
chr11_76838332_76838350_pos_99339	0.953035
chr10_48811628_48811646_pos_62886	0.952773
chr2_106030693_106030711_pos_262953	0.952172
chr5_58128186_58128204_pos_383374	0.951953
chr4_30745462_30745480_pos_355423	0.951942
chr17_31678634_31678652_pos_206001	0.951908
chr1_175200836_175200854_pos_34253	0.951411
chr16_12157752_12157770_pos_187129	0.951326
chr3_126927514_126927532_pos_337513	0.951197
chr12_19483018_19483036_pos_115213	0.950958
chr17_1784006_1784024_pos_199404	0.9507
chr17_45017924_45017942_pos_209344	0.950215
chr20_31810706_31810724_pos_289521	0.950008
chr1_152003116_152003134_pos_29430	0.949999
chr1_43787800_43787818_pos_13457	0.949787
chr11_126338062_126338080_pos_107556	0.949411
chr3_38459404_38459422_pos_321590	0.949089
chr8_123500993_123501011_pos_485342	0.949034
chr7_6026560_6026578_pos_444103	0.948805
chr1_17874801_17874819_pos_5772	0.948771
chr5_126003445_126003463_pos_393625	0.948654
chr5_177110007_177110025_pos_407930	0.948633
chr3_57157612_57157630_pos_326418	0.948297
chr20_20744110_20744128_pos_288594	0.948264
chr6_15987826_15987844_pos_413845	0.948151
chr5_149809998_149810016_pos_400678	0.948097
chr18_22162154_22162172_pos_222564	0.948018
chr15_74585462_74585480_pos_177155	0.94761
chr17_57369891_57369909_pos_211922	0.947599
chr16_15489602_15489620_pos_187528	0.947248
chr3_69406226_69406244_pos_329256	0.947024
chr1_12450676_12450694_pos_4329	0.947001
chr6_36938740_36938758_pos_419615	0.946903
chr1_9593487_9593505_pos_2919	0.946494
chr2_100007616_100007634_pos_261276	0.946483
chr10_71209096_71209114_pos_66712	0.946452
chr17_39104269_39104287_pos_207014	0.946329
chr8_141107196_141107214_pos_489801	0.946164
chr22_33841566_33841584_pos_308757	0.946109
chr7_140638292_140638310_pos_464443	0.946057
chr8_26641972_26641990_pos_472501	0.945981
chr6_21786218_21786236_pos_416185	0.945642
chr2_120938602_120938620_pos_264863	0.945558
chr3_64588564_64588582_pos_327683	0.945507
chr16_3971207_3971225_pos_185513	0.945422
chr4_7828530_7828548_pos_352358	0.945111
chr12_49748563_49748581_pos_119613	0.944828
chr1_237044478_237044496_pos_50560	0.944701
chr6_43937174_43937192_pos_421742	0.944429
chr4_148049150_148049168_pos_369508	0.944233
chr11_65504820_65504838_pos_96105	0.943965
chr5_113808020_113808038_pos_391515	0.943854
chr11_69010506_69010524_pos_97056	0.943467
chr7_74535302_74535320_pos_454633	0.943376
chr11_73318898_73318916_pos_98056	0.94272
chr19_16944768_16944786_pos_236081	0.942646
chr1_56577076_56577094_pos_16418	0.942538
chr12_89451052_89451070_pos_125037	0.9421
chr9_35521767_35521785_pos_495194	0.942016
chr17_45110739_45110757_pos_209426	0.940948
chr6_145634182_145634200_pos_435854	0.940473
chr5_133825870_133825888_pos_394841	0.940464
chr4_152072073_152072091_pos_370416	0.940139
chr7_80533492_80533510_pos_455345	0.939979
chr22_36323435_36323453_pos_309558	0.939682
chr1_94658492_94658510_pos_24346	0.939645
chr20_35902132_35902150_pos_290814	0.939501
chr10_73848841_73848859_pos_67826	0.93887
chr1_159860482_159860500_pos_30828	0.938659
chr12_70994430_70994448_pos_123570	0.938619
chr4_7261178_7261196_pos_352152	0.938557
chr14_89027886_89027904_pos_160478	0.938552
chr3_184757086_184757104_pos_347074	0.938262
chr6_11277454_11277472_pos_411890	0.938025
chr8_131906638_131906656_pos_488053	0.938013
chr14_69291621_69291639_pos_157373	0.937701
chr2_235860242_235860260_pos_282650	0.937513
chr2_49295372_49295390_pos_254234	0.93715
chr7_108007835_108007853_pos_459015	0.936442
chr5_142221160_142221178_pos_397535	0.936385
chr3_186236584_186236602_pos_347431	0.936103
chr14_67461571_67461589_pos_155834	0.936097
chr1_115433558_115433576_pos_27246	0.936055
chr8_134807620_134807638_pos_488967	0.935977
chr3_47612348_47612366_pos_324251	0.935926
chr1_111661087_111661105_pos_26303	0.935369
chr22_42931024_42931042_pos_312345	0.935158
chr13_109655880_109655898_pos_147042	0.934941
chr10_31262011_31262029_pos_60051	0.934732
chr8_20059461_20059479_pos_470639	0.934572
chr9_83560690_83560708_pos_498311	0.934496
chr2_65278022_65278040_pos_256642	0.93443
chr8_93425269_93425287_pos_480429	0.934279
chr9_132673566_132673584_pos_510802	0.934252
chr2_238010797_238010815_pos_283967	0.934046
chr8_11591902_11591920_pos_467871	0.934015
chr14_76387350_76387368_pos_159486	0.933812
chr11_91220720_91220738_pos_100838	0.933805
chr6_11653224_11653242_pos_412053	0.933339
chr5_9060107_9060125_pos_377125	0.932771
chr5_147482052_147482070_pos_399252	0.932765
chr18_22454914_22454932_pos_223266	0.932536
chr4_7655712_7655730_pos_352210	0.932481
chr2_235725374_235725392_pos_282627	0.932366
chr3_139529770_139529788_pos_340224	0.932019
chr8_13042416_13042434_pos_468670	0.931394
chr2_47027336_47027354_pos_253740	0.931333
chr4_13093051_13093069_pos_353285	0.931231
chr1_219627006_219627024_pos_44531	0.931067
chr3_128809348_128809366_pos_338386	0.931
chr8_11568590_11568608_pos_467768	0.930969
chr6_118541754_118541772_pos_430209	0.93094
chr6_90435421_90435439_pos_426654	0.930826
chr5_31671400_31671418_pos_379206	0.930751
chr15_64597207_64597225_pos_172832	0.930719
chr15_74776940_74776958_pos_177232	0.930613
chr12_109522948_109522966_pos_129902	0.930206
chr17_19707275_19707293_pos_204519	0.930068
chr7_104943630_104943648_pos_458072	0.929671
chr5_138641066_138641084_pos_396040	0.929566
chr2_47070660_47070678_pos_253837	0.929532
chr16_15034328_15034346_pos_187495	0.929487
chr10_101447170_101447188_pos_75755	0.929376
chr6_43116560_43116578_pos_421382	0.929298
chr1_15714716_15714734_pos_5057	0.929269
chr15_85564826_85564844_pos_179926	0.929028
chr12_103784406_103784424_pos_127802	0.928638
chr15_92017016_92017034_pos_181756	0.928525
chr7_2796558_2796576_pos_443161	0.928427
chr6_46604435_46604453_pos_422603	0.928419
chr9_122001744_122001762_pos_506743	0.928174
chr15_56039784_56039802_pos_169870	0.928158
chr1_6789134_6789152_pos_1296	0.927461
chr12_109461572_109461590_pos_129846	0.926724
chr15_88954556_88954574_pos_180613	0.926549
chr14_58956459_58956477_pos_153711	0.926285
chr7_129915008_129915026_pos_461029	0.92583
chr7_117076806_117076824_pos_460021	0.925827
chr18_56443806_56443824_pos_228913	0.925801
chr17_10196592_10196610_pos_202122	0.925799
chr10_625564_625582_pos_52165	0.925775
chr12_93380144_93380162_pos_126128	0.925775
chr1_94843554_94843572_pos_24446	0.92537
chr11_8767220_8767238_pos_85464	0.925005
chr22_25081060_25081078_pos_305912	0.924641
chr10_62054616_62054634_pos_64931	0.924597
chr5_132211147_132211165_pos_394563	0.924439
chr13_51266747_51266765_pos_142700	0.924236
chr20_63357468_63357486_pos_297550	0.923938
chr4_151719495_151719513_pos_370173	0.923918
chr19_49150686_49150704_pos_240652	0.923846
chr12_3254150_3254168_pos_112183	0.923835
chr9_71678452_71678470_pos_497279	0.92381
chr11_61894138_61894156_pos_94839	0.923791
chr12_92403338_92403356_pos_125586	0.923787
chr17_59388370_59388388_pos_212832	0.923786
chr4_148057182_148057200_pos_369548	0.923785
chr4_102629610_102629628_pos_363178	0.923723
chr17_31692242_31692260_pos_206006	0.923599
chr1_24077400_24077418_pos_7592	0.923445
chr9_129431964_129431982_pos_509140	0.923337
chr9_18846937_18846955_pos_493886	0.923318
chr3_17055826_17055844_pos_317811	0.923181
chr2_164836964_164836982_pos_270535	0.923011
chr3_107207098_107207116_pos_333030	0.922857
chr7_37289449_37289467_pos_450149	0.922738
chr12_102427892_102427910_pos_127721	0.922702
chr8_8317700_8317718_pos_466784	0.922405
chr7_15504517_15504535_pos_444918	0.922037
chr16_88773006_88773024_pos_198174	0.921785
chr13_39348342_39348360_pos_139310	0.92157
chr3_99550391_99550409_pos_332112	0.921121
chr16_85174984_85175002_pos_196621	0.920898
chr5_59264598_59264616_pos_383726	0.920776
chr5_90878998_90879016_pos_388944	0.920395
chr9_123448037_123448055_pos_507096	0.920394
chr10_114619095_114619113_pos_79798	0.920273
chr21_38903190_38903208_pos_301229	0.919952
chr5_66717615_66717633_pos_384615	0.919722
chr8_38838645_38838663_pos_475014	0.919621
chr9_99445482_99445500_pos_502220	0.919567
chr1_39391943_39391961_pos_11810	0.919423
chr6_143543686_143543704_pos_435311	0.91928
chr18_55252218_55252236_pos_228493	0.919208
chr16_27978204_27978222_pos_189294	0.91887
chr14_52063466_52063484_pos_152201	0.918733
chr1_214010404_214010422_pos_43135	0.918622
chr17_40827936_40827954_pos_207808	0.918475
chr2_207847800_207847818_pos_277311	0.918378
chr16_78985360_78985378_pos_195349	0.918281
chr3_170689666_170689684_pos_344367	0.917862
chr1_232386540_232386558_pos_48393	0.917622
chr9_89606794_89606812_pos_499377	0.917564
chr1_94329317_94329335_pos_24199	0.91746
chr2_144509119_144509137_pos_267427	0.917308
chr1_95002974_95002992_pos_24615	0.916642
chr4_1194782_1194800_pos_351201	0.916632
chr1_8712598_8712616_pos_2473	0.916492
chr18_70311108_70311126_pos_230774	0.916265
chr2_102064371_102064389_pos_262338	0.916224
chr7_93285058_93285076_pos_456470	0.916119
chr15_52379666_52379684_pos_169664	0.916097
chr5_122292575_122292593_pos_392283	0.916097
chr5_157533137_157533155_pos_403069	0.916045
chr11_57304310_57304328_pos_94118	0.915442
chr15_70757838_70757856_pos_175638	0.915241
chr11_72771618_72771636_pos_97732	0.915177
chr1_6002372_6002390_pos_1089	0.915006
chr11_74278770_74278788_pos_98278	0.914903
chr7_51185411_51185429_pos_452930	0.91483
chr5_10568024_10568042_pos_377487	0.914715
chr5_6712140_6712158_pos_377063	0.914624
chr7_151868174_151868192_pos_465642	0.914327
chr12_123094277_123094295_pos_133599	0.914217
chr5_111583466_111583484_pos_390720	0.91416
chr4_127034006_127034024_pos_366258	0.914015
chr1_55251000_55251018_pos_15815	0.913816
chr17_50593486_50593504_pos_211115	0.913647
chr3_4825204_4825222_pos_314470	0.913241
chr10_71219866_71219884_pos_66724	0.913179
chr15_74817512_74817530_pos_177256	0.913179
chr18_79526342_79526360_pos_231793	0.913148
chr3_188954719_188954737_pos_348834	0.912879
chr10_575512_575530_pos_52093	0.912235
chr17_15293658_15293676_pos_202809	0.912172
chr11_126394732_126394750_pos_107692	0.9117
chr10_109875438_109875456_pos_77384	0.911652
chr12_9094057_9094075_pos_113588	0.911497
chr16_87032747_87032765_pos_197468	0.91112
chr3_194579209_194579227_pos_350035	0.910688
chr12_95143692_95143710_pos_126924	0.910663
chr8_74339785_74339803_pos_479077	0.910642
chr12_1798778_1798796_pos_110843	0.910526
chr3_194262043_194262061_pos_349736	0.910445
chr5_151005266_151005284_pos_401527	0.910119
chr5_107430269_107430287_pos_390098	0.909966
chr9_14062756_14062774_pos_492730	0.909936
chr3_53260442_53260460_pos_325668	0.90963
chr12_105982172_105982190_pos_128643	0.909159
chr8_81369726_81369744_pos_479821	0.909133
chr15_73518567_73518585_pos_176661	0.908517
chr17_44794758_44794776_pos_209175	0.908386
chr2_5927372_5927390_pos_242107	0.908165
chr21_42845476_42845494_pos_302245	0.907795
chr6_158019254_158019272_pos_438647	0.907474
chr13_28942666_28942684_pos_136882	0.907409
chr22_44408104_44408122_pos_312670	0.907352
chr1_174518820_174518838_pos_34155	0.907265
chr3_66693494_66693512_pos_328927	0.907074
chr1_85569251_85569269_pos_22292	0.907008
chr15_62593294_62593312_pos_171811	0.90671
chr2_135997474_135997492_pos_266816	0.906441
chr20_24487362_24487380_pos_289000	0.90635
chr2_17584595_17584613_pos_244759	0.906324
chr2_109482846_109482864_pos_263543	0.906125
chr17_32912436_32912454_pos_206190	0.906051
chr15_90106920_90106938_pos_180914	0.905948
chr11_68809820_68809838_pos_96942	0.905892
chr11_128323628_128323646_pos_107935	0.905815
chr13_26784936_26784954_pos_136351	0.905527
chr11_47393623_47393641_pos_93641	0.905492
chr16_15034776_15034794_pos_187497	0.905079
chr6_118325602_118325620_pos_429988	0.904979
chr5_168740896_168740914_pos_404494	0.904878
chr12_49868036_49868054_pos_119689	0.904849
chr4_112668402_112668420_pos_363896	0.904774
chr3_41119940_41119958_pos_322311	0.904658
chr21_41745426_41745444_pos_301962	0.904174
chr6_35183420_35183438_pos_418730	0.903324
chr16_75002832_75002850_pos_194670	0.903307
chr9_94941614_94941632_pos_500990	0.903275
chr4_55255388_55255406_pos_358556	0.903158
chr16_84533280_84533298_pos_196280	0.902899
chr6_84665643_84665661_pos_425746	0.902733
chr1_28249597_28249615_pos_9589	0.902561
chr10_79274810_79274828_pos_70432	0.902333
chr11_68413338_68413356_pos_96832	0.902328
chr20_34025095_34025113_pos_290278	0.902177
chr19_2774320_2774338_pos_232691	0.901998
chr2_18387588_18387606_pos_244902	0.901911
chrX_129545012_129545030_pos_518058	0.901793
chr1_157969120_157969138_pos_30635	0.901747
chr10_88968632_88968650_pos_72150	0.901456
chr3_4548042_4548060_pos_314251	0.901439
chr10_119370518_119370536_pos_80710	0.901164
chrX_31331056_31331074_pos_514015	0.90097
chr1_176877286_176877304_pos_34504	0.900729
chr6_14276318_14276336_pos_413152	0.900579
chr2_241656134_241656152_pos_285022	0.900433
chr17_62876259_62876277_pos_213655	0.900265
chr9_133659234_133659252_pos_511081	0.900234
chr3_184762527_184762545_pos_347092	0.899726
chr16_21075266_21075284_pos_188402	0.899717
chr16_17347864_17347882_pos_187833	0.899585
chr11_123235269_123235287_pos_106812	0.899355
chr20_47313016_47313034_pos_293551	0.899255
chr1_156675532_156675550_pos_30514	0.89895
chr10_31094246_31094264_pos_59941	0.898127
chr2_172405004_172405022_pos_271555	0.897973
chr6_46511622_46511640_pos_422596	0.897851
chr1_9269956_9269974_pos_2695	0.897799
chr3_13565375_13565393_pos_316643	0.897672
chr4_143626602_143626620_pos_368649	0.897548
chr9_129435530_129435548_pos_509142	0.897548
chr20_58823080_58823098_pos_296681	0.897526
chr12_46361089_46361107_pos_118446	0.897438
chr12_69475764_69475782_pos_123264	0.897377
chr2_28692596_28692614_pos_247271	0.897356
chr9_113534058_113534076_pos_504895	0.896996
chr6_46441924_46441942_pos_422502	0.896898
chr12_114921420_114921438_pos_131615	0.896609
chr3_177776822_177776840_pos_346014	0.896555
chr15_73921734_73921752_pos_176810	0.896488
chr12_101824140_101824158_pos_127672	0.896345
chr1_66685784_66685802_pos_19723	0.896145
chr5_179611930_179611948_pos_408422	0.896126
chr3_13196548_13196566_pos_316500	0.896124
chr3_52110661_52110679_pos_325285	0.896022
chr17_76716278_76716296_pos_216946	0.895714
chr2_28407018_28407036_pos_247107	0.895235
chr13_98187670_98187688_pos_145709	0.895146
chr14_23694168_23694186_pos_149572	0.895095
chr8_125465897_125465915_pos_486504	0.895091
chr1_26768924_26768942_pos_8596	0.895024
chr3_71118124_71118142_pos_329890	0.894537
chr8_6595160_6595178_pos_466698	0.894235
chr12_105706855_105706873_pos_128456	0.89416
chr18_58625766_58625784_pos_229619	0.893959
chr10_113385812_113385830_pos_79177	0.893714
chr5_31637866_31637884_pos_379197	0.893637
chr5_149795400_149795418_pos_400634	0.893592
chr18_3152452_3152470_pos_220047	0.893461
chr17_76699690_76699708_pos_216912	0.893148
chr11_29774020_29774038_pos_90435	0.89313
chr15_99180632_99180650_pos_183649	0.892533
chr9_121363006_121363024_pos_506258	0.892513
chr6_141483849_141483867_pos_434882	0.892483
chr3_16770841_16770859_pos_317605	0.892365
chr15_90138628_90138646_pos_180938	0.892169
chr4_1032668_1032686_pos_351162	0.892167
chr5_10567895_10567913_pos_377484	0.892008
chr1_227764342_227764360_pos_46523	0.891615
chr20_6034524_6034542_pos_286322	0.891232
chr5_142675583_142675601_pos_397935	0.890949
chr3_14235140_14235158_pos_316731	0.89024
chr7_75963114_75963132_pos_454895	0.890095
chr6_53674488_53674506_pos_423364	0.890059
chr12_123077392_123077410_pos_133570	0.889974
chr12_12900416_12900434_pos_114348	0.889813
chr10_58783213_58783231_pos_63882	0.889635
chr14_69268449_69268467_pos_157355	0.889625
chr19_2491665_2491683_pos_232478	0.889554
chr1_236896440_236896458_pos_50438	0.889359
chr4_184776250_184776268_pos_374768	0.88933
chr1_111920488_111920506_pos_26448	0.889046
chr1_245160088_245160106_pos_51329	0.88868
chr3_66484094_66484112_pos_328779	0.888621
chr21_45473260_45473278_pos_303255	0.888563
chr15_100020818_100020836_pos_184183	0.888535
chr11_64885734_64885752_pos_95753	0.888395
chr12_57833122_57833140_pos_121434	0.888318
chr3_129890302_129890320_pos_338973	0.888175
chr4_158161950_158161968_pos_371528	0.887983
chr1_153928908_153928926_pos_29696	0.887957
chr7_150792584_150792602_pos_464930	0.887664
chr22_34303874_34303892_pos_308843	0.887597
chr11_12202490_12202508_pos_87083	0.887521
chr15_61038536_61038554_pos_171378	0.887513
chr2_30689297_30689315_pos_248080	0.887454
chr1_163182810_163182828_pos_31566	0.887433
chr1_232555984_232556002_pos_48584	0.887426
chr3_119652400_119652418_pos_334899	0.887064
chr8_106455512_106455530_pos_483377	0.886824
chr4_42604008_42604026_pos_356764	0.886715
chr5_14190314_14190332_pos_377858	0.88636
chr16_55559469_55559487_pos_191274	0.886306
chr20_38110120_38110138_pos_291575	0.88627
chr6_55870336_55870354_pos_423735	0.886213
chr2_56249200_56249218_pos_255213	0.886185
chr6_75299945_75299963_pos_424730	0.885944
chr15_85421996_85422014_pos_179761	0.885776
chr7_73443652_73443670_pos_454308	0.885502
chr15_71808532_71808550_pos_176355	0.885321
chr5_160261179_160261197_pos_404067	0.884626
chr22_32061728_32061746_pos_308044	0.884554
chr12_96166602_96166620_pos_127225	0.88451
chr2_189015027_189015045_pos_273939	0.884174
chr3_141110039_141110057_pos_340412	0.884124
chr12_29742133_29742151_pos_117055	0.883799
chr1_23398082_23398100_pos_7185	0.883661
chr3_52893946_52893964_pos_325519	0.883168
chr7_136034353_136034371_pos_463081	0.882992
chr10_71836190_71836208_pos_67063	0.882971
chr1_11883050_11883068_pos_3927	0.882345
chr1_150874908_150874926_pos_29206	0.882306
chr19_49149384_49149402_pos_240635	0.882223
chr5_153672534_153672552_pos_402074	0.88213
chr3_194266761_194266779_pos_349752	0.882026
chr21_38340566_38340584_pos_300940	0.881653
chr1_154352736_154352754_pos_29728	0.881115
chr3_179527289_179527307_pos_346418	0.881037
chr1_169120207_169120225_pos_33238	0.881001
chr12_121992399_121992417_pos_133183	0.880624
chr6_89222121_89222139_pos_426138	0.880602
chr5_148808092_148808110_pos_399501	0.880154
chr1_201731809_201731827_pos_38651	0.880137
chr16_11094929_11094947_pos_186777	0.880074
chr9_69382258_69382276_pos_496835	0.879865
chr7_18523506_18523524_pos_445580	0.879844
chr6_35146115_35146133_pos_418680	0.87965
chr3_128624852_128624870_pos_338301	0.879646
chr4_147589850_147589868_pos_369195	0.879504
chr1_54571680_54571698_pos_15572	0.879462
chr2_160471926_160471944_pos_269805	0.879438
chr10_119350782_119350800_pos_80678	0.879397
chr17_18247514_18247532_pos_204246	0.879397
chr5_107216732_107216750_pos_390018	0.879333
chr22_25148396_25148414_pos_305989	0.879207
chr12_92137561_92137579_pos_125524	0.87908
chr13_29523934_29523952_pos_137278	0.879068
chr4_30837058_30837076_pos_355442	0.878976
chr3_43537418_43537436_pos_323243	0.878961
[truncated: 518,221+ more rows]

## Sheet: TBX5 footprint scores
Heart footprints in enhancers score for TBX5 binding
[truncated: 519,540+ more rows]

[truncated: 2 more sheets: NKX2-5 DeltaSVM scores, TBX5 DeltaSVM scores]
